# Supplementary material for: Genome-wide identification and functional analysis of oleosin genes in Brassica napus L
Source: BMC Plant Biol. 2019 Jul 4;19:294. doi: 10.1186/s12870-019-1891-y (PMC6610931; doi:10.1186/s12870-019-1891-y)
Supplement: Supplementary file 5 — Table S1 Gene names and the corresponding gene IDs. (XLS 34 kb) [file 12870_2019_1891_MOESM5_ESM.xls]

## Sheet: Sheet1
Table S1 The gene name and corresponding gene ID
Gene ID	Gene name
AT1G48990	AtOLE5
AT2G25890	AtOLE6
AT3G18570	AtOLE8
AT3G01570	AtOLE7
AT4G25140	AtOLE1
AT5G51210	AtOLE3
AT3G27660	AtOLE4
AT5G40420	AtOLE2
AT5G07510	AtOLE9
AT5G07520	AtOLE10
AT5G07530	AtOLE11
AT5G07540	AtOLE12
AT5G07550	AtOLE13
AT5G07560	AtOLE14
AT5G07571	AtOLE15
AT5G07600	AtOLE16
AT5G61610	AtOLE17
BnaA01g14480D	BnaOLE1A01
BnaA01g26680D	BnaOLE8A01
BnaA02g29000D	BnaOLE3
BnaA02g35480D	BnaOLE18
BnaA03g02100D	BnaOLE19
BnaA03g02110D	BnaOLE20
BnaA03g02120D	BnaOLE13A03
BnaA03g02140D	BnaOLE21
BnaA03g27410D	BnaOLE22
BnaA03g34830D	BnaOLE8A03
BnaA03g40390D	BnaOLE17A03
BnaA03g47170D	BnaOLE1A03
BnaA04g15210D	BnaOLE6A04
BnaA05g21590D	BnaOLE8A05
BnaA06g03370D	BnaOLE23
BnaA07g14960D	BnaOLE2A07
BnaA08g14540D	BnaOLE1
BnaA08g22860D	BnaOLE24
BnaA09g02110D	BnaOLE4A09
BnaA10g05240D	BnaOLE25
BnaA10g05760D	BnaOLE3A10
BnaA10g23950D	BnaOLE26
BnaA10g23960D	BnaOLE27
BnaA10g30180D	BnaOLE28
BnaA10g30190D	BnaOLE29
BnaC01g17050D	BnaOLE1C01
BnaC01g34070D	BnaOLE8C01
BnaC02g01550D	BnaOLE30
BnaC02g01560D	BnaOLE31
BnaC02g01570D	BnaOLE32
BnaC02g37030D	BnaOLE4C02
BnaC03g03140D	BnaOLE33
BnaC03g03150D	BnaOLE13C03
BnaC03g03170D	BnaOLE34
BnaC03g32430D	BnaOLE37
BnaC03g40520D	BnaOLE8C03
BnaC04g32530D	BnaOLE2C04
BnaC04g38160D	BnaOLE6C04
BnaC05g34600D	BnaOLE8C05
BnaC06g02430D	BnaOLE35
BnaC06g12930D	BnaOLE2C06
BnaC07g31360D	BnaOLE17C07
BnaC07g39370D	BnaOLE1C07
BnaC08g03140D	BnaOLE5
BnaC08g11970D	BnaOLE1C08
BnaC09g27370D	BnaOLE3C09
BnaC09g47930D	BnaOLE36
Bol002779	BolOLE1.2
Bol002978	BolOLE8R
Bol004302	BolOLE3
Bol008853	BolOLE18
Bol008855	BolOLE13C03
Bol008856	BolOLE9C03
Bol010718	BolOLE7
Bol012909	BolOLE2.1
Bol016749	BolOLE5C06
Bol016999	BolOLE17C07
Bol021916	BolOLE5C08
Bol022886	BolOLE8C03
Bol024543	BolOLE19
Bol024547	BolOLE20
Bol024548	BolOLE13C02
Bol024549	BolOLE21
Bol026504	BolOLE6
Bol030951	BolOLE8C01
Bol031183	BolOLE4C02
Bol032229	BolOLE4C09
Bol036438	BolOLE2C01
Bol039496	BolOLE1.1
Bol042213	BolOLE1C07
Bol043886	BolOLE9C09
Bol043887	BolOLE22
Bol043888	BolOLE23
Bol043889	BolOLE24
Bol043890	BolOLE13C09
Bra001002	BraOLE7
Bra001711	BraOLE8A03
Bra005943	BraOLE9A03
Bra005944	BraOLE18
Bra005945	BraOLE13A03
Bra009251	BraOLE13A10
Bra009253	BraOLE19
Bra009254	BraOLE9A10
Bra009255	BraOLE20
Bra009256	BraOLE21
Bra010474	BraOLE1A08
Bra012937	BraOLE17
Bra013866	BraOLE1A01
Bra014166	BraOLE5A08
Bra016576	BraOLE22
Bra018770	BraOLE5A06
Bra019186	BraOLE1A03
Bra022333	BraOLE8A05
Bra025577	BraOLE2A03
Bra028458	BraOLE2A07
Bra028691	BraOLE23
Bra028692	BraOLE14
Bra028693	BraOLE9A02
Bra028695	BraOLE24
Bra033021	BraOLE4A02
Bra034280	BraOLE6
Bra035603	BraOLE25
Bra035733	BraOLE3
Bra037577	BraOLE8A01
Bra039071	BraOLE4A09
