# Supplementary material for: Genome-wide identification and functional analysis of oleosin genes in Brassica napus L
Source: BMC Plant Biol. 2019 Jul 4;19:294. doi: 10.1186/s12870-019-1891-y (PMC6610931; doi:10.1186/s12870-019-1891-y)
Supplement: Supplementary file 6 — Table S2 Ka/Ks ratios between all of the oleosins from A. thaliana, B. oleracea, B. rapa, and B. napus. (XLS 1511 kb) [file 12870_2019_1891_MOESM6_ESM.xls]

## Sheet: Sheet1
Table S2 Ka/Ks ratios between all of the oleosins from A. thaliana, B. oleracea, B. rapa, and B. napus.
Seq1	Seq2	Ka	Ks	Ka/Ks
AtOLE1	AtOLE1	0	0	NaN
AtOLE2	AtOLE1	0.65158	NaN	NaN
AtOLE3	AtOLE1	0.207268	1.34039	0.154633
AtOLE4	AtOLE1	0.719289	NaN	NaN
AtOLE5	AtOLE1	0.763705	NaN	NaN
AtOLE6	AtOLE1	0.429253	NaN	NaN
AtOLE7	AtOLE1	0.709113	NaN	NaN
AtOLE8	AtOLE1	0.847715	NaN	NaN
AtOLE9	AtOLE1	0.77106	NaN	NaN
AtOLE10	AtOLE1	0.73473	NaN	NaN
AtOLE11	AtOLE1	0.78263	NaN	NaN
AtOLE12	AtOLE1	0.712201	NaN	NaN
AtOLE13	AtOLE1	0.612017	NaN	NaN
AtOLE14	AtOLE1	0.906871	NaN	NaN
AtOLE15	AtOLE1	0.865139	2.60264	0.332408
AtOLE16	AtOLE1	0.687287	2.21456	0.31035
AtOLE17	AtOLE1	0.606236	NaN	NaN
BnaOLE1A01	AtOLE1	0.0491196	0.562422	0.087336
BnaOLE8A01	AtOLE1	0.838111	1.68199	0.498285
BnaOLE3	AtOLE1	0.7109	3.26473	0.217751
BnaOLE18	AtOLE1	0.821373	3.17558	0.258653
BnaOLE19	AtOLE1	0.705853	NaN	NaN
BnaOLE20	AtOLE1	0.99605	NaN	NaN
BnaOLE13A03	AtOLE1	0.41613	NaN	NaN
BnaOLE21	AtOLE1	0.708007	2.37691	0.297869
BnaOLE22	AtOLE1	0.672036	NaN	NaN
BnaOLE8A03	AtOLE1	0.779132	1.97809	0.393882
BnaOLE17A03	AtOLE1	0.717706	2.05015	0.350075
BnaOLE1A03	AtOLE1	0.04239	0.573791	0.073877
BnaOLE6A04	AtOLE1	0.430904	NaN	NaN
BnaOLE8A05	AtOLE1	0.766568	2.31061	0.33176
BnaOLE23	AtOLE1	0.696535	NaN	NaN
BnaOLE2A07	AtOLE1	0.665604	2.28142	0.291749
BnaOLE1	AtOLE1	0.050302	0.530768	0.0947721
BnaOLE24	AtOLE1	0.866792	4.43972	0.195236
BnaOLE4A09	AtOLE1	0.705534	2.22899	0.316527
BnaOLE25	AtOLE1	0.823235	2.61842	0.314402
BnaOLE3A10	AtOLE1	0.311143	1.43572	0.216715
BnaOLE26	AtOLE1	0.750168	3.51269	0.213559
BnaOLE27	AtOLE1	0.885824	NaN	NaN
BnaOLE28	AtOLE1	0.735488	2.35387	0.31246
BnaOLE29	AtOLE1	0.660103	NaN	NaN
BnaOLE1C01	AtOLE1	0.0391981	0.629107	0.0623076
BnaOLE8C01	AtOLE1	0.823235	2.61842	0.314402
BnaOLE30	AtOLE1	0.841402	2.73191	0.30799
BnaOLE31	AtOLE1	0.891084	2.02076	0.440964
BnaOLE32	AtOLE1	0.786499	3.28405	0.239491
BnaOLE4C02	AtOLE1	0.708229	2.26156	0.31316
BnaOLE33	AtOLE1	0.828528	NaN	NaN
BnaOLE13C03	AtOLE1	0.685362	NaN	NaN
BnaOLE34	AtOLE1	0.70694	NaN	NaN
BnaOLE37	AtOLE1	0.663235	NaN	NaN
BnaOLE8C03	AtOLE1	0.762014	1.99949	0.381105
BnaOLE2C04	AtOLE1	0.707283	2.55961	0.276324
BnaOLE6C04	AtOLE1	0.388871	NaN	NaN
BnaOLE8C05	AtOLE1	0.761275	2.48971	0.305769
BnaOLE35	AtOLE1	0.679244	3.41856	0.198693
BnaOLE2C06	AtOLE1	0.698114	2.25855	0.309099
BnaOLE17C07	AtOLE1	0.712353	3.61267	0.197182
BnaOLE1C07	AtOLE1	0.0611891	0.60902	0.100471
BnaOLE5	AtOLE1	0.75817	2.52547	0.300209
BnaOLE1C08	AtOLE1	0.067245	0.475311	0.141476
BnaOLE3C09	AtOLE1	0.300694	1.3912	0.216139
BnaOLE36	AtOLE1	0.812048	NaN	NaN
BnaOLE2	AtOLE1	0.733802	2.31654	0.316767
BolOLE1.2	AtOLE1	0.0573658	0.464952	0.12338
BolOLE8R	AtOLE1	0.761275	2.48971	0.305769
BolOLE3	AtOLE1	0.311338	1.42943	0.217806
BolOLE18	AtOLE1	0.713755	NaN	NaN
BolOLE13C03	AtOLE1	0.442009	NaN	NaN
BolOLE9C03	AtOLE1	0.843145	NaN	NaN
BolOLE7	AtOLE1	0.710933	NaN	NaN
BolOLE2.1	AtOLE1	0.678657	2.95563	0.229615
BolOLE5C06	AtOLE1	0.841005	3.52693	0.238452
BolOLE17C07	AtOLE1	0.734974	2.68119	0.274123
BolOLE5C08	AtOLE1	0.75817	2.52547	0.300209
BolOLE8C03	AtOLE1	0.762014	1.99949	0.381105
BolOLE19	AtOLE1	0.603614	2.14439	0.281485
BolOLE20	AtOLE1	0.763172	NaN	NaN
BolOLE13C02	AtOLE1	0.793205	2.5456	0.311599
BolOLE21	AtOLE1	0.841402	2.73191	0.30799
BolOLE6	AtOLE1	0.399089	NaN	NaN
BolOLE8C01	AtOLE1	0.823235	2.61842	0.314402
BolOLE4C02	AtOLE1	0.717904	2.20618	0.325407
BolOLE4C09	AtOLE1	0.700351	2.37789	0.294526
BolOLE2C01	AtOLE1	0.727697	2.36115	0.308196
BolOLE1.1	AtOLE1	0.0415563	0.742727	0.055951
BolOLE1C07	AtOLE1	0.0611891	0.592283	0.103311
BolOLE9C09	AtOLE1	0.793244	NaN	NaN
BolOLE22	AtOLE1	0.884138	NaN	NaN
BolOLE23	AtOLE1	0.800136	2.04014	0.392196
BolOLE24	AtOLE1	0.710927	1.93348	0.367692
BolOLE13C09	AtOLE1	0.639244	NaN	NaN
BraOLE7	AtOLE1	NaN	NaN	NaN
BraOLE8A03	AtOLE1	0.817063	3.0226	0.270318
BraOLE9A03	AtOLE1	NaN	NaN	NaN
BraOLE18	AtOLE1	NaN	NaN	NaN
BraOLE13A03	AtOLE1	0.427496	NaN	NaN
BraOLE13A10	AtOLE1	0.515797	NaN	NaN
BraOLE19	AtOLE1	NaN	NaN	NaN
BraOLE9A10	AtOLE1	0.691498	2.45059	0.282176
BraOLE20	AtOLE1	0.821271	NaN	NaN
BraOLE21	AtOLE1	NaN	NaN	NaN
BraOLE1A08	AtOLE1	NaN	NaN	NaN
BraOLE17	AtOLE1	NaN	NaN	NaN
BraOLE1A01	AtOLE1	0.356568	0.839073	0.424954
BraOLE5A08	AtOLE1	0.804009	2.17449	0.369746
BraOLE22	AtOLE1	0.581462	NaN	NaN
BraOLE5A06	AtOLE1	0.786133	NaN	NaN
BraOLE1A03	AtOLE1	NaN	NaN	NaN
BraOLE8A05	AtOLE1	0.771413	2.63066	0.293239
BraOLE2A03	AtOLE1	NaN	NaN	NaN
BraOLE2A07	AtOLE1	NaN	NaN	NaN
BraOLE23	AtOLE1	NaN	NaN	NaN
BraOLE14	AtOLE1	0.600337	2.93833	0.204313
BraOLE9A02	AtOLE1	NaN	NaN	NaN
BraOLE24	AtOLE1	0.601995	2.20267	0.273303
BraOLE4A02	AtOLE1	1.49827	3.49805	0.428315
BraOLE6	AtOLE1	0.433642	NaN	NaN
BraOLE25	AtOLE1	0.821373	3.17558	0.258653
BraOLE3	AtOLE1	NaN	NaN	NaN
BraOLE8A01	AtOLE1	0.810077	1.77482	0.456427
BraOLE4A09	AtOLE1	NaN	NaN	NaN
AtOLE1	AtOLE2	0.65158	NaN	NaN
AtOLE2	AtOLE2	0	0	NaN
AtOLE3	AtOLE2	0.627353	NaN	NaN
AtOLE4	AtOLE2	0.300564	1.69467	0.177359
AtOLE5	AtOLE2	0.960085	2.38451	0.402635
AtOLE6	AtOLE2	0.502567	NaN	NaN
AtOLE7	AtOLE2	0.367824	NaN	NaN
AtOLE8	AtOLE2	1.01438	NaN	NaN
AtOLE9	AtOLE2	0.985731	NaN	NaN
AtOLE10	AtOLE2	0.742311	NaN	NaN
AtOLE11	AtOLE2	0.920704	NaN	NaN
AtOLE12	AtOLE2	0.94925	NaN	NaN
AtOLE13	AtOLE2	0.70986	NaN	NaN
AtOLE14	AtOLE2	0.933462	3.74486	0.249265
AtOLE15	AtOLE2	0.699402	6.12828	0.114127
AtOLE16	AtOLE2	0.959973	2.04168	0.470189
AtOLE17	AtOLE2	0.732709	NaN	NaN
BnaOLE1A01	AtOLE2	0.681748	3.32942	0.204765
BnaOLE8A01	AtOLE2	0.92302	NaN	NaN
BnaOLE3	AtOLE2	0.258361	1.45419	0.177667
BnaOLE18	AtOLE2	0.823959	2.38476	0.345511
BnaOLE19	AtOLE2	0.897152	3.13797	0.285902
BnaOLE20	AtOLE2	1.02865	1.90545	0.539847
BnaOLE13A03	AtOLE2	0.574946	NaN	NaN
BnaOLE21	AtOLE2	0.707566	2.38288	0.296938
BnaOLE22	AtOLE2	0.433802	NaN	NaN
BnaOLE8A03	AtOLE2	0.756844	NaN	NaN
BnaOLE17A03	AtOLE2	0.732887	4.42642	0.165571
BnaOLE1A03	AtOLE2	0.694949	2.19128	0.317142
BnaOLE6A04	AtOLE2	0.583986	NaN	NaN
BnaOLE8A05	AtOLE2	0.852984	3.81618	0.223518
BnaOLE23	AtOLE2	0.769933	1.83111	0.420474
BnaOLE2A07	AtOLE2	0.0894575	0.532719	0.167926
BnaOLE1	AtOLE2	0.662101	NaN	NaN
BnaOLE24	AtOLE2	0.849915	2.07358	0.409878
BnaOLE4A09	AtOLE2	0.225576	1.3672	0.164992
BnaOLE25	AtOLE2	0.878416	NaN	NaN
BnaOLE3A10	AtOLE2	0.625808	NaN	NaN
BnaOLE26	AtOLE2	1.02891	2.45786	0.41862
BnaOLE27	AtOLE2	1.08752	2.45493	0.442996
BnaOLE28	AtOLE2	0.783484	NaN	NaN
BnaOLE29	AtOLE2	0.733811	2.59402	0.282886
BnaOLE1C01	AtOLE2	0.678206	2.56771	0.264129
BnaOLE8C01	AtOLE2	0.878416	NaN	NaN
BnaOLE30	AtOLE2	0.94511	NaN	NaN
BnaOLE31	AtOLE2	0.923484	NaN	NaN
BnaOLE32	AtOLE2	0.824819	NaN	NaN
BnaOLE4C02	AtOLE2	0.289342	1.2774	0.226508
BnaOLE33	AtOLE2	0.939022	2.13476	0.439872
BnaOLE13C03	AtOLE2	0.647717	NaN	NaN
BnaOLE34	AtOLE2	0.705611	1.55199	0.454649
BnaOLE37	AtOLE2	0.441627	NaN	NaN
BnaOLE8C03	AtOLE2	0.767184	NaN	NaN
BnaOLE2C04	AtOLE2	0.122096	0.602805	0.202547
BnaOLE6C04	AtOLE2	0.599203	NaN	NaN
BnaOLE8C05	AtOLE2	0.86867	NaN	NaN
BnaOLE35	AtOLE2	0.757312	1.98303	0.381897
BnaOLE2C06	AtOLE2	0.0869393	0.546377	0.15912
BnaOLE17C07	AtOLE2	0.763352	NaN	NaN
BnaOLE1C07	AtOLE2	0.74752	1.89229	0.395034
BnaOLE5	AtOLE2	1.03303	NaN	NaN
BnaOLE1C08	AtOLE2	0.669386	NaN	NaN
BnaOLE3C09	AtOLE2	0.584623	NaN	NaN
BnaOLE36	AtOLE2	0.99268	NaN	NaN
BnaOLE2	AtOLE2	0.0916284	0.654416	0.140015
BolOLE1.2	AtOLE2	0.665282	NaN	NaN
BolOLE8R	AtOLE2	0.873036	NaN	NaN
BolOLE3	AtOLE2	0.61497	NaN	NaN
BolOLE18	AtOLE2	0.669012	1.75703	0.380763
BolOLE13C03	AtOLE2	0.574946	NaN	NaN
BolOLE9C03	AtOLE2	0.87977	2.28929	0.384298
BolOLE7	AtOLE2	0.411738	NaN	NaN
BolOLE2.1	AtOLE2	0.0797104	0.561538	0.14195
BolOLE5C06	AtOLE2	0.934766	1.80114	0.518985
BolOLE17C07	AtOLE2	0.736532	NaN	NaN
BolOLE5C08	AtOLE2	1.03303	NaN	NaN
BolOLE8C03	AtOLE2	0.767184	NaN	NaN
BolOLE19	AtOLE2	0.751322	1.41738	0.530077
BolOLE20	AtOLE2	0.657997	NaN	NaN
BolOLE13C02	AtOLE2	0.87727	3.07177	0.285591
BolOLE21	AtOLE2	0.94511	NaN	NaN
BolOLE6	AtOLE2	0.577697	NaN	NaN
BolOLE8C01	AtOLE2	0.878416	NaN	NaN
BolOLE4C02	AtOLE2	0.289199	1.32071	0.218972
BolOLE4C09	AtOLE2	0.222453	1.33343	0.166828
BolOLE2C01	AtOLE2	0.0869393	0.560288	0.155169
BolOLE1.1	AtOLE2	0.761805	1.93789	0.393111
BolOLE1C07	AtOLE2	0.74752	1.89229	0.395034
BolOLE9C09	AtOLE2	0.981888	NaN	NaN
BolOLE22	AtOLE2	1.08254	NaN	NaN
BolOLE23	AtOLE2	0.972275	1.89943	0.511878
BolOLE24	AtOLE2	0.740126	NaN	NaN
BolOLE13C09	AtOLE2	0.73855	2.46611	0.29948
BraOLE7	AtOLE2	1.55179	NaN	NaN
BraOLE8A03	AtOLE2	0.802939	NaN	NaN
BraOLE9A03	AtOLE2	NaN	NaN	NaN
BraOLE18	AtOLE2	NaN	NaN	NaN
BraOLE13A03	AtOLE2	0.557952	NaN	NaN
BraOLE13A10	AtOLE2	0.5281	NaN	NaN
BraOLE19	AtOLE2	NaN	NaN	NaN
BraOLE9A10	AtOLE2	0.916072	NaN	NaN
BraOLE20	AtOLE2	0.869672	3.43897	0.252887
BraOLE21	AtOLE2	NaN	NaN	NaN
BraOLE1A08	AtOLE2	NaN	NaN	NaN
BraOLE17	AtOLE2	NaN	NaN	NaN
BraOLE1A01	AtOLE2	NaN	NaN	NaN
BraOLE5A08	AtOLE2	0.946927	NaN	NaN
BraOLE22	AtOLE2	0.657425	2.907	0.226152
BraOLE5A06	AtOLE2	0.944646	1.80114	0.52447
BraOLE1A03	AtOLE2	NaN	NaN	NaN
BraOLE8A05	AtOLE2	0.860852	3.98907	0.215803
BraOLE2A03	AtOLE2	NaN	NaN	NaN
BraOLE2A07	AtOLE2	NaN	NaN	NaN
BraOLE23	AtOLE2	NaN	NaN	NaN
BraOLE14	AtOLE2	0.680311	2.26506	0.30035
BraOLE9A02	AtOLE2	NaN	NaN	NaN
BraOLE24	AtOLE2	0.749083	1.43717	0.52122
BraOLE4A02	AtOLE2	1.3836	1.49432	0.925904
BraOLE6	AtOLE2	0.583429	NaN	NaN
BraOLE25	AtOLE2	0.823959	2.38476	0.345511
BraOLE3	AtOLE2	NaN	NaN	NaN
BraOLE8A01	AtOLE2	0.924702	NaN	NaN
BraOLE4A09	AtOLE2	NaN	NaN	NaN
AtOLE1	AtOLE3	0.207268	1.34039	0.154633
AtOLE2	AtOLE3	0.627353	NaN	NaN
AtOLE3	AtOLE3	0	0	NaN
AtOLE4	AtOLE3	0.652423	NaN	NaN
AtOLE5	AtOLE3	0.708639	1.89371	0.374207
AtOLE6	AtOLE3	0.451953	2.14539	0.210663
AtOLE7	AtOLE3	0.618813	3.03922	0.203609
AtOLE8	AtOLE3	0.830942	1.87024	0.444297
AtOLE9	AtOLE3	0.811833	1.99395	0.407148
AtOLE10	AtOLE3	0.829437	3.20875	0.258492
AtOLE11	AtOLE3	0.808358	2.38709	0.338637
AtOLE12	AtOLE3	0.794816	1.50903	0.526708
AtOLE13	AtOLE3	0.655298	1.86368	0.351615
AtOLE14	AtOLE3	0.855942	1.41946	0.603007
AtOLE15	AtOLE3	0.716109	1.81512	0.394525
AtOLE16	AtOLE3	0.728266	1.24616	0.584409
AtOLE17	AtOLE3	0.547918	NaN	NaN
BnaOLE1A01	AtOLE3	0.199035	1.51807	0.131111
BnaOLE8A01	AtOLE3	0.820622	2.8987	0.2831
BnaOLE3	AtOLE3	0.682874	NaN	NaN
BnaOLE18	AtOLE3	0.699233	4.24982	0.164532
BnaOLE19	AtOLE3	0.745657	2.72216	0.273921
BnaOLE20	AtOLE3	0.866351	2.54539	0.340361
BnaOLE13A03	AtOLE3	0.479271	2.0738	0.231108
BnaOLE21	AtOLE3	0.704876	1.36366	0.516902
BnaOLE22	AtOLE3	0.629474	NaN	NaN
BnaOLE8A03	AtOLE3	0.794197	1.11639	0.711395
BnaOLE17A03	AtOLE3	0.662157	2.56575	0.258076
BnaOLE1A03	AtOLE3	0.232978	3.09477	0.0752809
BnaOLE6A04	AtOLE3	0.513201	2.6975	0.19025
BnaOLE8A05	AtOLE3	0.767485	4.97991	0.154116
BnaOLE23	AtOLE3	0.75091	2.66609	0.281652
BnaOLE2A07	AtOLE3	0.688738	2.52238	0.273051
BnaOLE1	AtOLE3	0.209116	2.26973	0.0921322
BnaOLE24	AtOLE3	0.857568	NaN	NaN
BnaOLE4A09	AtOLE3	0.722159	3.34943	0.215606
BnaOLE25	AtOLE3	0.817395	1.44563	0.565425
BnaOLE3A10	AtOLE3	0.100177	0.463785	0.215998
BnaOLE26	AtOLE3	0.857184	1.45821	0.587834
BnaOLE27	AtOLE3	1.07951	2.85267	0.378421
BnaOLE28	AtOLE3	0.720756	NaN	NaN
BnaOLE29	AtOLE3	0.695669	1.59804	0.435327
BnaOLE1C01	AtOLE3	0.23334	1.46173	0.159632
BnaOLE8C01	AtOLE3	0.817395	1.44563	0.565425
BnaOLE30	AtOLE3	0.825655	1.37123	0.602129
BnaOLE31	AtOLE3	0.819223	1.41063	0.580752
BnaOLE32	AtOLE3	0.676484	3.91446	0.172817
BnaOLE4C02	AtOLE3	0.709867	2.35875	0.300951
BnaOLE33	AtOLE3	0.785458	NaN	NaN
BnaOLE13C03	AtOLE3	0.671177	1.85323	0.362166
BnaOLE34	AtOLE3	0.756015	1.54491	0.489357
BnaOLE37	AtOLE3	0.656044	NaN	NaN
BnaOLE8C03	AtOLE3	0.798136	1.14048	0.699822
BnaOLE2C04	AtOLE3	0.632666	4.26796	0.148236
BnaOLE6C04	AtOLE3	0.531424	3.12242	0.170196
BnaOLE8C05	AtOLE3	0.783743	2.90399	0.269884
BnaOLE35	AtOLE3	0.728648	2.70819	0.269054
BnaOLE2C06	AtOLE3	0.694654	2.58171	0.269068
BnaOLE17C07	AtOLE3	0.68209	2.8444	0.239801
BnaOLE1C07	AtOLE3	0.222213	1.97872	0.112302
BnaOLE5	AtOLE3	0.668169	1.84129	0.362881
BnaOLE1C08	AtOLE3	0.219876	2.23419	0.0984138
BnaOLE3C09	AtOLE3	0.100063	0.501017	0.199721
BnaOLE36	AtOLE3	0.857019	1.34196	0.638633
BnaOLE2	AtOLE3	0.659059	NaN	NaN
BolOLE1.2	AtOLE3	0.201198	2.28339	0.0881137
BolOLE8R	AtOLE3	0.783743	2.90399	0.269884
BolOLE3	AtOLE3	0.10376	0.482141	0.215206
BolOLE18	AtOLE3	0.657252	1.39868	0.46991
BolOLE13C03	AtOLE3	0.484837	1.77976	0.272417
BolOLE9C03	AtOLE3	0.781495	3.23443	0.241617
BolOLE7	AtOLE3	0.650412	NaN	NaN
BolOLE2.1	AtOLE3	0.652184	NaN	NaN
BolOLE5C06	AtOLE3	0.761849	2.18995	0.347885
BolOLE17C07	AtOLE3	0.68209	2.8444	0.239801
BolOLE5C08	AtOLE3	0.668169	1.84129	0.362881
BolOLE8C03	AtOLE3	0.798136	1.14048	0.699822
BolOLE19	AtOLE3	0.711792	1.41114	0.50441
BolOLE20	AtOLE3	0.748392	2.13154	0.351104
BolOLE13C02	AtOLE3	0.766017	1.28514	0.596059
BolOLE21	AtOLE3	0.815537	1.37123	0.59475
BolOLE6	AtOLE3	0.533426	2.64343	0.201793
BolOLE8C01	AtOLE3	0.817395	1.44563	0.565425
BolOLE4C02	AtOLE3	0.711994	3.47493	0.204895
BolOLE4C09	AtOLE3	0.721289	3.59459	0.20066
BolOLE2C01	AtOLE3	0.694654	2.58171	0.269068
BolOLE1.1	AtOLE3	0.222625	1.5613	0.142589
BolOLE1C07	AtOLE3	0.222213	1.97872	0.112302
BolOLE9C09	AtOLE3	0.851723	1.59243	0.534858
BolOLE22	AtOLE3	0.982911	2.33893	0.42024
BolOLE23	AtOLE3	0.899333	1.30354	0.689915
BolOLE24	AtOLE3	0.727105	2.2253	0.326745
BolOLE13C09	AtOLE3	0.694863	1.8362	0.378425
BraOLE7	AtOLE3	1.70324	NaN	NaN
BraOLE8A03	AtOLE3	0.859884	1.27817	0.672748
BraOLE9A03	AtOLE3	NaN	NaN	NaN
BraOLE18	AtOLE3	NaN	NaN	NaN
BraOLE13A03	AtOLE3	0.469534	2.01984	0.232461
BraOLE13A10	AtOLE3	0.562602	1.64792	0.341402
BraOLE19	AtOLE3	NaN	NaN	NaN
BraOLE9A10	AtOLE3	0.700879	1.98863	0.352444
BraOLE20	AtOLE3	0.863538	2.00091	0.431573
BraOLE21	AtOLE3	NaN	NaN	NaN
BraOLE1A08	AtOLE3	NaN	NaN	NaN
BraOLE17	AtOLE3	NaN	NaN	NaN
BraOLE1A01	AtOLE3	0.408645	1.53947	0.265445
BraOLE5A08	AtOLE3	0.763645	1.90171	0.401557
BraOLE22	AtOLE3	0.70618	2.79556	0.252608
BraOLE5A06	AtOLE3	0.778286	2.46101	0.316247
BraOLE1A03	AtOLE3	NaN	NaN	NaN
BraOLE8A05	AtOLE3	0.775927	NaN	NaN
BraOLE2A03	AtOLE3	NaN	NaN	NaN
BraOLE2A07	AtOLE3	NaN	NaN	NaN
BraOLE23	AtOLE3	NaN	NaN	NaN
BraOLE14	AtOLE3	0.6129	1.22379	0.50082
BraOLE9A02	AtOLE3	NaN	NaN	NaN
BraOLE24	AtOLE3	0.709739	1.43085	0.496027
BraOLE4A02	AtOLE3	1.81607	1.91908	0.946322
BraOLE6	AtOLE3	0.516359	2.888	0.178795
BraOLE25	AtOLE3	0.699233	4.24982	0.164532
BraOLE3	AtOLE3	NaN	NaN	NaN
BraOLE8A01	AtOLE3	0.824376	2.49975	0.329784
BraOLE4A09	AtOLE3	NaN	NaN	NaN
AtOLE1	AtOLE4	0.719289	NaN	NaN
AtOLE2	AtOLE4	0.300564	1.69467	0.177359
AtOLE3	AtOLE4	0.652423	NaN	NaN
AtOLE4	AtOLE4	0	0	NaN
AtOLE5	AtOLE4	0.836056	2.39455	0.34915
AtOLE6	AtOLE4	0.51823	2.0598	0.251592
AtOLE7	AtOLE4	0.45716	NaN	NaN
AtOLE8	AtOLE4	0.849713	NaN	NaN
AtOLE9	AtOLE4	0.986493	NaN	NaN
AtOLE10	AtOLE4	0.963501	NaN	NaN
AtOLE11	AtOLE4	0.973483	NaN	NaN
AtOLE12	AtOLE4	0.89005	NaN	NaN
AtOLE13	AtOLE4	0.646209	NaN	NaN
AtOLE14	AtOLE4	0.892224	NaN	NaN
AtOLE15	AtOLE4	0.76083	3.06946	0.24787
AtOLE16	AtOLE4	0.870923	4.93756	0.176387
AtOLE17	AtOLE4	0.804835	3.8452	0.209309
BnaOLE1A01	AtOLE4	0.75099	NaN	NaN
BnaOLE8A01	AtOLE4	0.948539	1.91147	0.496236
BnaOLE3	AtOLE4	0.0963207	0.461857	0.208551
BnaOLE18	AtOLE4	0.73545	2.3205	0.316937
BnaOLE19	AtOLE4	0.763956	3.03654	0.251587
BnaOLE20	AtOLE4	0.879476	2.68131	0.328002
BnaOLE13A03	AtOLE4	0.490131	2.76731	0.177115
BnaOLE21	AtOLE4	0.691779	1.87817	0.368327
BnaOLE22	AtOLE4	0.444726	2.63955	0.168485
BnaOLE8A03	AtOLE4	0.79397	1.87275	0.42396
BnaOLE17A03	AtOLE4	0.771069	1.74689	0.441396
BnaOLE1A03	AtOLE4	0.803125	3.63077	0.221199
BnaOLE6A04	AtOLE4	0.577689	2.30342	0.250796
BnaOLE8A05	AtOLE4	0.765648	2.49804	0.306499
BnaOLE23	AtOLE4	0.716813	2.27193	0.315509
BnaOLE2A07	AtOLE4	0.232616	1.34732	0.172652
BnaOLE1	AtOLE4	0.742303	6.38263	0.116301
BnaOLE24	AtOLE4	0.858394	2.15613	0.398117
BnaOLE4A09	AtOLE4	0.103195	0.415566	0.248323
BnaOLE25	AtOLE4	0.874624	1.65955	0.527026
BnaOLE3A10	AtOLE4	0.703195	NaN	NaN
BnaOLE26	AtOLE4	0.857861	NaN	NaN
BnaOLE27	AtOLE4	1.01604	3.04882	0.333256
BnaOLE28	AtOLE4	0.806973	NaN	NaN
BnaOLE29	AtOLE4	0.662202	1.63077	0.406066
BnaOLE1C01	AtOLE4	0.764147	4.68796	0.163002
BnaOLE8C01	AtOLE4	0.874624	1.65955	0.527026
BnaOLE30	AtOLE4	0.946749	NaN	NaN
BnaOLE31	AtOLE4	1.04493	NaN	NaN
BnaOLE32	AtOLE4	0.774538	NaN	NaN
BnaOLE4C02	AtOLE4	0.119005	0.477607	0.24917
BnaOLE33	AtOLE4	0.827927	NaN	NaN
BnaOLE13C03	AtOLE4	0.618212	4.84914	0.127489
BnaOLE34	AtOLE4	0.654428	2.61202	0.250545
BnaOLE37	AtOLE4	0.450897	NaN	NaN
BnaOLE8C03	AtOLE4	0.829821	2.19517	0.378022
BnaOLE2C04	AtOLE4	0.296814	1.21231	0.244834
BnaOLE6C04	AtOLE4	0.576618	2.41049	0.239212
BnaOLE8C05	AtOLE4	0.782655	2.176	0.359676
BnaOLE35	AtOLE4	0.702087	1.84169	0.381219
BnaOLE2C06	AtOLE4	0.235936	1.34732	0.175116
BnaOLE17C07	AtOLE4	0.663976	NaN	NaN
BnaOLE1C07	AtOLE4	0.848704	NaN	NaN
BnaOLE5	AtOLE4	0.884111	NaN	NaN
BnaOLE1C08	AtOLE4	0.8814	2.57253	0.34262
BnaOLE3C09	AtOLE4	0.661961	4.17554	0.158533
BnaOLE36	AtOLE4	0.924845	6.29627	0.146888
BnaOLE2	AtOLE4	0.276379	1.35936	0.203316
BolOLE1.2	AtOLE4	0.788017	2.12194	0.371366
BolOLE8R	AtOLE4	0.778745	2.10904	0.369241
BolOLE3	AtOLE4	0.705198	NaN	NaN
BolOLE18	AtOLE4	0.661383	2.4803	0.266654
BolOLE13C03	AtOLE4	0.484276	NaN	NaN
BolOLE9C03	AtOLE4	0.832916	3.8007	0.219148
BolOLE7	AtOLE4	0.439555	NaN	NaN
BolOLE2.1	AtOLE4	0.259791	1.40171	0.185338
BolOLE5C06	AtOLE4	0.707261	3.08248	0.229445
BolOLE17C07	AtOLE4	0.715702	2.48564	0.287935
BolOLE5C08	AtOLE4	0.884111	NaN	NaN
BolOLE8C03	AtOLE4	0.829821	2.19517	0.378022
BolOLE19	AtOLE4	0.780814	NaN	NaN
BolOLE20	AtOLE4	0.787316	2.90047	0.271445
BolOLE13C02	AtOLE4	1.03289	2.74368	0.376461
BolOLE21	AtOLE4	0.959477	NaN	NaN
BolOLE6	AtOLE4	0.56729	2.82681	0.200682
BolOLE8C01	AtOLE4	0.874624	1.65955	0.527026
BolOLE4C02	AtOLE4	0.123184	0.510496	0.241304
BolOLE4C09	AtOLE4	0.0975133	0.454201	0.214692
BolOLE2C01	AtOLE4	0.236976	1.40673	0.168459
BolOLE1.1	AtOLE4	0.827697	2.01695	0.41037
BolOLE1C07	AtOLE4	0.848704	NaN	NaN
BolOLE9C09	AtOLE4	0.898942	NaN	NaN
BolOLE22	AtOLE4	0.987143	NaN	NaN
BolOLE23	AtOLE4	0.978287	NaN	NaN
BolOLE24	AtOLE4	0.799847	NaN	NaN
BolOLE13C09	AtOLE4	0.637176	1.93343	0.329558
BraOLE7	AtOLE4	1.60082	3.27073	0.48944
BraOLE8A03	AtOLE4	0.823281	2.74956	0.299423
BraOLE9A03	AtOLE4	NaN	NaN	NaN
BraOLE18	AtOLE4	NaN	NaN	NaN
BraOLE13A03	AtOLE4	0.474047	NaN	NaN
BraOLE13A10	AtOLE4	0.541247	NaN	NaN
BraOLE19	AtOLE4	NaN	NaN	NaN
BraOLE9A10	AtOLE4	0.8147	NaN	NaN
BraOLE20	AtOLE4	0.819216	NaN	NaN
BraOLE21	AtOLE4	NaN	NaN	NaN
BraOLE1A08	AtOLE4	NaN	NaN	NaN
BraOLE17	AtOLE4	NaN	NaN	NaN
BraOLE1A01	AtOLE4	0.984895	2.26932	0.434004
BraOLE5A08	AtOLE4	0.843019	2.86887	0.293851
BraOLE22	AtOLE4	0.719607	1.75498	0.410037
BraOLE5A06	AtOLE4	0.735088	2.65141	0.277244
BraOLE1A03	AtOLE4	NaN	NaN	NaN
BraOLE8A05	AtOLE4	0.772757	2.78582	0.27739
BraOLE2A03	AtOLE4	NaN	NaN	NaN
BraOLE2A07	AtOLE4	NaN	NaN	NaN
BraOLE23	AtOLE4	NaN	NaN	NaN
BraOLE14	AtOLE4	0.779557	NaN	NaN
BraOLE9A02	AtOLE4	NaN	NaN	NaN
BraOLE24	AtOLE4	0.785903	NaN	NaN
BraOLE4A02	AtOLE4	1.0682	1.5832	0.67471
BraOLE6	AtOLE4	0.575471	2.03987	0.282111
BraOLE25	AtOLE4	0.73545	2.3205	0.316937
BraOLE3	AtOLE4	NaN	NaN	NaN
BraOLE8A01	AtOLE4	0.910986	1.88889	0.482287
BraOLE4A09	AtOLE4	NaN	NaN	NaN
AtOLE1	AtOLE5	0.763705	NaN	NaN
AtOLE2	AtOLE5	0.960085	2.38451	0.402635
AtOLE3	AtOLE5	0.708639	1.89371	0.374207
AtOLE4	AtOLE5	0.836056	2.39455	0.34915
AtOLE5	AtOLE5	0	0	NaN
AtOLE6	AtOLE5	0.704502	2.73424	0.257659
AtOLE7	AtOLE5	0.951248	2.45544	0.387405
AtOLE8	AtOLE5	0.24612	1.30929	0.18798
AtOLE9	AtOLE5	0.928001	NaN	NaN
AtOLE10	AtOLE5	0.88718	NaN	NaN
AtOLE11	AtOLE5	0.891894	NaN	NaN
AtOLE12	AtOLE5	0.910739	NaN	NaN
AtOLE13	AtOLE5	0.785157	NaN	NaN
AtOLE14	AtOLE5	0.985726	NaN	NaN
AtOLE15	AtOLE5	0.863363	NaN	NaN
AtOLE16	AtOLE5	0.777341	NaN	NaN
AtOLE17	AtOLE5	0.836144	NaN	NaN
BnaOLE1A01	AtOLE5	0.827192	3.11661	0.265414
BnaOLE8A01	AtOLE5	0.303659	1.64209	0.184922
BnaOLE3	AtOLE5	0.860417	4.01491	0.214306
BnaOLE18	AtOLE5	0.970502	NaN	NaN
BnaOLE19	AtOLE5	0.997887	3.56415	0.279979
BnaOLE20	AtOLE5	1.01245	NaN	NaN
BnaOLE13A03	AtOLE5	0.784719	NaN	NaN
BnaOLE21	AtOLE5	0.819521	3.20122	0.256003
BnaOLE22	AtOLE5	0.755471	3.34943	0.225552
BnaOLE8A03	AtOLE5	0.283116	1.48331	0.190868
BnaOLE17A03	AtOLE5	0.807164	NaN	NaN
BnaOLE1A03	AtOLE5	0.833334	1.74238	0.478273
BnaOLE6A04	AtOLE5	0.707032	2.11952	0.333581
BnaOLE8A05	AtOLE5	0.245049	1.34333	0.182419
BnaOLE23	AtOLE5	0.130722	0.475841	0.274719
BnaOLE2A07	AtOLE5	0.950928	1.78118	0.533876
BnaOLE1	AtOLE5	0.837296	3.24805	0.257784
BnaOLE24	AtOLE5	0.873089	3.15636	0.276612
BnaOLE4A09	AtOLE5	0.943583	2.96194	0.318569
BnaOLE25	AtOLE5	0.291374	1.81299	0.160714
BnaOLE3A10	AtOLE5	0.813887	2.32015	0.35079
BnaOLE26	AtOLE5	0.987805	NaN	NaN
BnaOLE27	AtOLE5	1.11294	2.80009	0.397465
BnaOLE28	AtOLE5	0.854035	NaN	NaN
BnaOLE29	AtOLE5	0.890948	3.82337	0.233027
BnaOLE1C01	AtOLE5	0.840948	2.21074	0.380392
BnaOLE8C01	AtOLE5	0.291374	1.81299	0.160714
BnaOLE30	AtOLE5	0.817695	NaN	NaN
BnaOLE31	AtOLE5	0.922331	NaN	NaN
BnaOLE32	AtOLE5	1.00796	2.12358	0.474652
BnaOLE4C02	AtOLE5	0.884854	NaN	NaN
BnaOLE33	AtOLE5	1.04327	NaN	NaN
BnaOLE13C03	AtOLE5	0.862211	NaN	NaN
BnaOLE34	AtOLE5	0.861877	NaN	NaN
BnaOLE37	AtOLE5	0.768116	NaN	NaN
BnaOLE8C03	AtOLE5	0.296822	1.53823	0.192963
BnaOLE2C04	AtOLE5	0.918918	1.94783	0.471766
BnaOLE6C04	AtOLE5	0.663267	1.85966	0.356661
BnaOLE8C05	AtOLE5	0.251728	1.55029	0.162374
BnaOLE35	AtOLE5	0.128251	0.579946	0.221142
BnaOLE2C06	AtOLE5	0.953359	1.84644	0.516324
BnaOLE17C07	AtOLE5	0.854109	NaN	NaN
BnaOLE1C07	AtOLE5	0.811293	2.43817	0.332746
BnaOLE5	AtOLE5	0.141907	0.608637	0.233155
BnaOLE1C08	AtOLE5	0.80203	NaN	NaN
BnaOLE3C09	AtOLE5	0.813123	2.58301	0.314796
BnaOLE36	AtOLE5	1.09032	NaN	NaN
BnaOLE2	AtOLE5	0.905265	2.68616	0.337011
BolOLE1.2	AtOLE5	0.817729	NaN	NaN
BolOLE8R	AtOLE5	0.251728	1.55029	0.162374
BolOLE3	AtOLE5	0.787023	2.30151	0.34196
BolOLE18	AtOLE5	0.759927	NaN	NaN
BolOLE13C03	AtOLE5	0.783263	NaN	NaN
BolOLE9C03	AtOLE5	1.04267	NaN	NaN
BolOLE7	AtOLE5	0.950655	2.63477	0.360812
BolOLE2.1	AtOLE5	0.937903	2.80374	0.334518
BolOLE5C06	AtOLE5	0.120015	0.484053	0.247937
BolOLE17C07	AtOLE5	0.854109	NaN	NaN
BolOLE5C08	AtOLE5	0.141907	0.630029	0.225238
BolOLE8C03	AtOLE5	0.296822	1.53823	0.192963
BolOLE19	AtOLE5	0.748767	3.78015	0.198079
BolOLE20	AtOLE5	0.943804	NaN	NaN
BolOLE13C02	AtOLE5	0.922331	NaN	NaN
BolOLE21	AtOLE5	0.774714	NaN	NaN
BolOLE6	AtOLE5	0.636997	4.39208	0.145033
BolOLE8C01	AtOLE5	0.291374	1.81299	0.160714
BolOLE4C02	AtOLE5	0.901239	NaN	NaN
BolOLE4C09	AtOLE5	0.940699	3.08382	0.305044
BolOLE2C01	AtOLE5	0.938889	1.99694	0.470164
BolOLE1.1	AtOLE5	0.839424	2.55855	0.328086
BolOLE1C07	AtOLE5	0.811293	2.43817	0.332746
BolOLE9C09	AtOLE5	1.30531	NaN	NaN
BolOLE22	AtOLE5	1.05298	2.68606	0.392017
BolOLE23	AtOLE5	0.996407	2.91472	0.341854
BolOLE24	AtOLE5	0.827053	NaN	NaN
BolOLE13C09	AtOLE5	0.861801	4.12594	0.208874
BraOLE7	AtOLE5	1.94549	NaN	NaN
BraOLE8A03	AtOLE5	0.303143	1.41414	0.214365
BraOLE9A03	AtOLE5	NaN	NaN	NaN
BraOLE18	AtOLE5	NaN	NaN	NaN
BraOLE13A03	AtOLE5	0.769765	NaN	NaN
BraOLE13A10	AtOLE5	0.805558	NaN	NaN
BraOLE19	AtOLE5	NaN	NaN	NaN
BraOLE9A10	AtOLE5	0.89989	NaN	NaN
BraOLE20	AtOLE5	1.04918	NaN	NaN
BraOLE21	AtOLE5	NaN	NaN	NaN
BraOLE1A08	AtOLE5	NaN	NaN	NaN
BraOLE17	AtOLE5	NaN	NaN	NaN
BraOLE1A01	AtOLE5	1.21604	2.2759	0.534312
BraOLE5A08	AtOLE5	0.119905	0.459828	0.260759
BraOLE22	AtOLE5	0.774573	NaN	NaN
BraOLE5A06	AtOLE5	0.118383	0.491792	0.240718
BraOLE1A03	AtOLE5	NaN	NaN	NaN
BraOLE8A05	AtOLE5	0.241049	1.39682	0.17257
BraOLE2A03	AtOLE5	NaN	NaN	NaN
BraOLE2A07	AtOLE5	NaN	NaN	NaN
BraOLE23	AtOLE5	NaN	NaN	NaN
BraOLE14	AtOLE5	0.753948	NaN	NaN
BraOLE9A02	AtOLE5	NaN	NaN	NaN
BraOLE24	AtOLE5	0.784197	NaN	NaN
BraOLE4A02	AtOLE5	2.01041	3.13736	0.640797
BraOLE6	AtOLE5	0.708403	2.26281	0.313063
BraOLE25	AtOLE5	0.970502	NaN	NaN
BraOLE3	AtOLE5	NaN	NaN	NaN
BraOLE8A01	AtOLE5	0.299445	1.64209	0.182355
BraOLE4A09	AtOLE5	NaN	NaN	NaN
AtOLE1	AtOLE6	0.429253	NaN	NaN
AtOLE2	AtOLE6	0.502567	NaN	NaN
AtOLE3	AtOLE6	0.451953	2.14539	0.210663
AtOLE4	AtOLE6	0.51823	2.0598	0.251592
AtOLE5	AtOLE6	0.704502	2.73424	0.257659
AtOLE6	AtOLE6	0	0	NaN
AtOLE7	AtOLE6	0.670043	2.24934	0.297884
AtOLE8	AtOLE6	0.738623	2.26959	0.325444
AtOLE9	AtOLE6	0.824816	NaN	NaN
AtOLE10	AtOLE6	0.838349	NaN	NaN
AtOLE11	AtOLE6	0.896912	1.66851	0.537551
AtOLE12	AtOLE6	0.864807	NaN	NaN
AtOLE13	AtOLE6	0.685632	NaN	NaN
AtOLE14	AtOLE6	0.855097	NaN	NaN
AtOLE15	AtOLE6	0.760383	2.78265	0.273258
AtOLE16	AtOLE6	0.737515	2.44982	0.301049
AtOLE17	AtOLE6	0.684395	2.47841	0.276143
BnaOLE1A01	AtOLE6	0.482063	NaN	NaN
BnaOLE8A01	AtOLE6	0.8264	2.09059	0.395294
BnaOLE3	AtOLE6	0.583278	1.93254	0.30182
BnaOLE18	AtOLE6	0.861026	1.4153	0.608369
BnaOLE19	AtOLE6	1.0297	NaN	NaN
BnaOLE20	AtOLE6	0.896168	NaN	NaN
BnaOLE13A03	AtOLE6	0.574113	NaN	NaN
BnaOLE21	AtOLE6	0.648909	NaN	NaN
BnaOLE22	AtOLE6	0.704611	3.27241	0.215318
BnaOLE8A03	AtOLE6	0.743253	2.64096	0.281433
BnaOLE17A03	AtOLE6	0.81116	1.82211	0.445177
BnaOLE1A03	AtOLE6	0.428197	NaN	NaN
BnaOLE6A04	AtOLE6	0.0873174	0.617589	0.141384
BnaOLE8A05	AtOLE6	0.747331	1.67066	0.447326
BnaOLE23	AtOLE6	0.701324	1.82659	0.383952
BnaOLE2A07	AtOLE6	0.513863	NaN	NaN
BnaOLE1	AtOLE6	0.376151	3.99736	0.0940998
BnaOLE24	AtOLE6	0.93228	1.79607	0.519068
BnaOLE4A09	AtOLE6	0.592838	2.3055	0.257141
BnaOLE25	AtOLE6	0.819079	1.89129	0.433079
BnaOLE3A10	AtOLE6	0.45712	3.05549	0.149606
BnaOLE26	AtOLE6	0.967945	NaN	NaN
BnaOLE27	AtOLE6	1.01094	NaN	NaN
BnaOLE28	AtOLE6	0.705141	2.04105	0.345479
BnaOLE29	AtOLE6	0.818692	3.72309	0.219896
BnaOLE1C01	AtOLE6	0.456593	4.77651	0.0955913
BnaOLE8C01	AtOLE6	0.819079	1.89129	0.433079
BnaOLE30	AtOLE6	0.765399	NaN	NaN
BnaOLE31	AtOLE6	0.743148	4.2071	0.176641
BnaOLE32	AtOLE6	0.916048	NaN	NaN
BnaOLE4C02	AtOLE6	0.583338	1.99311	0.292677
BnaOLE33	AtOLE6	0.956347	NaN	NaN
BnaOLE13C03	AtOLE6	0.694665	NaN	NaN
BnaOLE34	AtOLE6	0.684202	NaN	NaN
BnaOLE37	AtOLE6	0.653857	NaN	NaN
BnaOLE8C03	AtOLE6	0.677115	3.08469	0.219508
BnaOLE2C04	AtOLE6	0.474046	2.64514	0.179213
BnaOLE6C04	AtOLE6	0.100484	0.533622	0.188306
BnaOLE8C05	AtOLE6	0.740456	1.59538	0.464125
BnaOLE35	AtOLE6	0.719337	2.42901	0.296144
BnaOLE2C06	AtOLE6	0.507973	NaN	NaN
BnaOLE17C07	AtOLE6	0.791179	2.63502	0.300256
BnaOLE1C07	AtOLE6	0.41629	NaN	NaN
BnaOLE5	AtOLE6	0.59729	NaN	NaN
BnaOLE1C08	AtOLE6	0.422208	NaN	NaN
BnaOLE3C09	AtOLE6	0.44772	2.57358	0.173968
BnaOLE36	AtOLE6	0.951009	NaN	NaN
BnaOLE2	AtOLE6	0.510256	NaN	NaN
BolOLE1.2	AtOLE6	0.425944	2.8209	0.150996
BolOLE8R	AtOLE6	0.740456	1.67564	0.441896
BolOLE3	AtOLE6	0.456785	3.12471	0.146185
BolOLE18	AtOLE6	0.622338	NaN	NaN
BolOLE13C03	AtOLE6	0.54335	NaN	NaN
BolOLE9C03	AtOLE6	0.900117	NaN	NaN
BolOLE7	AtOLE6	0.675595	3.59329	0.188016
BolOLE2.1	AtOLE6	0.490944	NaN	NaN
BolOLE5C06	AtOLE6	0.734198	2.21102	0.332063
BolOLE17C07	AtOLE6	0.739317	2.14436	0.344773
BolOLE5C08	AtOLE6	0.59729	NaN	NaN
BolOLE8C03	AtOLE6	0.677115	3.08469	0.219508
BolOLE19	AtOLE6	0.702806	NaN	NaN
BolOLE20	AtOLE6	0.782251	NaN	NaN
BolOLE13C02	AtOLE6	0.714696	NaN	NaN
BolOLE21	AtOLE6	0.766176	NaN	NaN
BolOLE6	AtOLE6	0.0968548	0.534803	0.181104
BolOLE8C01	AtOLE6	0.819079	1.89129	0.433079
BolOLE4C02	AtOLE6	0.582894	2.0076	0.290344
BolOLE4C09	AtOLE6	0.603569	2.42519	0.248875
BolOLE2C01	AtOLE6	0.507973	NaN	NaN
BolOLE1.1	AtOLE6	0.447341	NaN	NaN
BolOLE1C07	AtOLE6	0.41629	NaN	NaN
BolOLE9C09	AtOLE6	0.929315	NaN	NaN
BolOLE22	AtOLE6	0.987078	NaN	NaN
BolOLE23	AtOLE6	0.925108	NaN	NaN
BolOLE24	AtOLE6	0.797862	2.59412	0.307566
BolOLE13C09	AtOLE6	0.811389	NaN	NaN
BraOLE7	AtOLE6	2.26551	3.25785	0.695399
BraOLE8A03	AtOLE6	0.752586	2.58237	0.291432
BraOLE9A03	AtOLE6	NaN	NaN	NaN
BraOLE18	AtOLE6	NaN	NaN	NaN
BraOLE13A03	AtOLE6	0.557112	NaN	NaN
BraOLE13A10	AtOLE6	0.655594	NaN	NaN
BraOLE19	AtOLE6	NaN	NaN	NaN
BraOLE9A10	AtOLE6	0.730145	NaN	NaN
BraOLE20	AtOLE6	0.861018	NaN	NaN
BraOLE21	AtOLE6	NaN	NaN	NaN
BraOLE1A08	AtOLE6	NaN	NaN	NaN
BraOLE17	AtOLE6	NaN	NaN	NaN
BraOLE1A01	AtOLE6	0.673388	NaN	NaN
BraOLE5A08	AtOLE6	0.730132	2.24566	0.32513
BraOLE22	AtOLE6	0.811948	3.91758	0.207258
BraOLE5A06	AtOLE6	0.72676	2.65774	0.273451
BraOLE1A03	AtOLE6	NaN	NaN	NaN
BraOLE8A05	AtOLE6	0.755382	1.68001	0.44963
BraOLE2A03	AtOLE6	NaN	NaN	NaN
BraOLE2A07	AtOLE6	NaN	NaN	NaN
BraOLE23	AtOLE6	NaN	NaN	NaN
BraOLE14	AtOLE6	0.621621	2.60418	0.238701
BraOLE9A02	AtOLE6	NaN	NaN	NaN
BraOLE24	AtOLE6	0.705228	NaN	NaN
BraOLE4A02	AtOLE6	NaN	NaN	NaN
BraOLE6	AtOLE6	0.0873174	0.617589	0.141384
BraOLE25	AtOLE6	0.861026	1.4153	0.608369
BraOLE3	AtOLE6	NaN	NaN	NaN
BraOLE8A01	AtOLE6	0.828035	2.05658	0.402627
BraOLE4A09	AtOLE6	NaN	NaN	NaN
AtOLE1	AtOLE7	0.709113	NaN	NaN
AtOLE2	AtOLE7	0.367824	NaN	NaN
AtOLE3	AtOLE7	0.618813	3.03922	0.203609
AtOLE4	AtOLE7	0.45716	NaN	NaN
AtOLE5	AtOLE7	0.951248	2.45544	0.387405
AtOLE6	AtOLE7	0.670043	2.24934	0.297884
AtOLE7	AtOLE7	0	0	NaN
AtOLE8	AtOLE7	0.845695	2.34073	0.361295
AtOLE9	AtOLE7	0.845918	1.95887	0.43184
AtOLE10	AtOLE7	0.894694	NaN	NaN
AtOLE11	AtOLE7	0.813698	2.07991	0.391219
AtOLE12	AtOLE7	0.930449	1.72959	0.53796
AtOLE13	AtOLE7	0.573174	2.7607	0.207619
AtOLE14	AtOLE7	0.900236	2.28952	0.393199
AtOLE15	AtOLE7	0.764112	NaN	NaN
AtOLE16	AtOLE7	0.868397	NaN	NaN
AtOLE17	AtOLE7	0.793684	1.7166	0.462358
BnaOLE1A01	AtOLE7	0.699809	NaN	NaN
BnaOLE8A01	AtOLE7	0.878647	1.86629	0.4708
BnaOLE3	AtOLE7	0.448552	3.68999	0.121559
BnaOLE18	AtOLE7	1.00214	2.855	0.351014
BnaOLE19	AtOLE7	0.873358	2.65858	0.328505
BnaOLE20	AtOLE7	0.912356	2.13621	0.427091
BnaOLE13A03	AtOLE7	0.601021	1.78545	0.336622
BnaOLE21	AtOLE7	0.685948	NaN	NaN
BnaOLE22	AtOLE7	0.0848717	0.521477	0.162752
BnaOLE8A03	AtOLE7	0.810865	2.06045	0.393537
BnaOLE17A03	AtOLE7	0.741768	1.65016	0.449512
BnaOLE1A03	AtOLE7	0.767329	NaN	NaN
BnaOLE6A04	AtOLE7	0.692841	NaN	NaN
BnaOLE8A05	AtOLE7	0.862972	NaN	NaN
BnaOLE23	AtOLE7	0.816624	NaN	NaN
BnaOLE2A07	AtOLE7	0.416802	2.10886	0.197644
BnaOLE1	AtOLE7	0.664422	3.68559	0.180275
BnaOLE24	AtOLE7	0.931968	NaN	NaN
BnaOLE4A09	AtOLE7	0.407525	NaN	NaN
BnaOLE25	AtOLE7	0.829168	2.25126	0.368313
BnaOLE3A10	AtOLE7	0.731869	2.34133	0.312587
BnaOLE26	AtOLE7	0.95944	2.32867	0.412011
BnaOLE27	AtOLE7	1.00594	3.23542	0.310916
BnaOLE28	AtOLE7	0.76038	NaN	NaN
BnaOLE29	AtOLE7	0.717341	1.9256	0.372528
BnaOLE1C01	AtOLE7	0.714891	NaN	NaN
BnaOLE8C01	AtOLE7	0.829168	2.25126	0.368313
BnaOLE30	AtOLE7	0.872616	NaN	NaN
BnaOLE31	AtOLE7	0.917685	NaN	NaN
BnaOLE32	AtOLE7	0.865425	NaN	NaN
BnaOLE4C02	AtOLE7	0.447394	NaN	NaN
BnaOLE33	AtOLE7	0.813373	2.21817	0.366686
BnaOLE13C03	AtOLE7	0.694251	2.78423	0.249351
BnaOLE34	AtOLE7	0.758112	NaN	NaN
BnaOLE37	AtOLE7	0.0884334	0.604149	0.146377
BnaOLE8C03	AtOLE7	0.798145	1.96517	0.406146
BnaOLE2C04	AtOLE7	0.465006	2.22961	0.208559
BnaOLE6C04	AtOLE7	0.653642	NaN	NaN
BnaOLE8C05	AtOLE7	0.829426	NaN	NaN
BnaOLE35	AtOLE7	0.846531	NaN	NaN
BnaOLE2C06	AtOLE7	0.421094	2.10886	0.199679
BnaOLE17C07	AtOLE7	0.784145	1.80489	0.434457
BnaOLE1C07	AtOLE7	0.674335	NaN	NaN
BnaOLE5	AtOLE7	0.915921	NaN	NaN
BnaOLE1C08	AtOLE7	0.658644	NaN	NaN
BnaOLE3C09	AtOLE7	0.732582	2.33219	0.314118
BnaOLE36	AtOLE7	0.958624	2.1758	0.440585
BnaOLE2	AtOLE7	0.386231	3.11283	0.124077
BolOLE1.2	AtOLE7	0.655899	NaN	NaN
BolOLE8R	AtOLE7	0.833828	NaN	NaN
BolOLE3	AtOLE7	0.723267	2.36498	0.305824
BolOLE18	AtOLE7	0.659464	NaN	NaN
BolOLE13C03	AtOLE7	0.594619	1.87555	0.317037
BolOLE9C03	AtOLE7	0.790362	2.69759	0.292988
BolOLE7	AtOLE7	0.0856711	0.604149	0.141805
BolOLE2.1	AtOLE7	0.411853	2.56218	0.160743
BolOLE5C06	AtOLE7	1.03325	NaN	NaN
BolOLE17C07	AtOLE7	0.856301	2.07485	0.412706
BolOLE5C08	AtOLE7	0.915921	NaN	NaN
BolOLE8C03	AtOLE7	0.798145	1.96517	0.406146
BolOLE19	AtOLE7	0.807654	2.68178	0.301163
BolOLE20	AtOLE7	0.894323	1.74359	0.512921
BolOLE13C02	AtOLE7	0.970568	NaN	NaN
BolOLE21	AtOLE7	0.88241	NaN	NaN
BolOLE6	AtOLE7	0.766611	NaN	NaN
BolOLE8C01	AtOLE7	0.829168	2.25126	0.368313
BolOLE4C02	AtOLE7	0.447134	NaN	NaN
BolOLE4C09	AtOLE7	0.405755	NaN	NaN
BolOLE2C01	AtOLE7	0.421094	2.10886	0.199679
BolOLE1.1	AtOLE7	0.716847	NaN	NaN
BolOLE1C07	AtOLE7	0.674335	NaN	NaN
BolOLE9C09	AtOLE7	0.959228	NaN	NaN
BolOLE22	AtOLE7	0.961234	2.77783	0.346038
BolOLE23	AtOLE7	0.951541	4.48864	0.211989
BolOLE24	AtOLE7	0.707147	NaN	NaN
BolOLE13C09	AtOLE7	0.711001	2.02258	0.351532
BraOLE7	AtOLE7	1.13561	1.27049	0.893834
BraOLE8A03	AtOLE7	0.848825	1.74814	0.485559
BraOLE9A03	AtOLE7	NaN	NaN	NaN
BraOLE18	AtOLE7	NaN	NaN	NaN
BraOLE13A03	AtOLE7	0.589995	1.74807	0.337513
BraOLE13A10	AtOLE7	0.550258	1.86946	0.294341
BraOLE19	AtOLE7	NaN	NaN	NaN
BraOLE9A10	AtOLE7	0.829003	NaN	NaN
BraOLE20	AtOLE7	0.908627	2.56049	0.354865
BraOLE21	AtOLE7	NaN	NaN	NaN
BraOLE1A08	AtOLE7	NaN	NaN	NaN
BraOLE17	AtOLE7	NaN	NaN	NaN
BraOLE1A01	AtOLE7	NaN	NaN	NaN
BraOLE5A08	AtOLE7	0.938388	2.34225	0.400636
BraOLE22	AtOLE7	0.720782	2.36318	0.305005
BraOLE5A06	AtOLE7	1.03905	NaN	NaN
BraOLE1A03	AtOLE7	NaN	NaN	NaN
BraOLE8A05	AtOLE7	0.871387	NaN	NaN
BraOLE2A03	AtOLE7	NaN	NaN	NaN
BraOLE2A07	AtOLE7	NaN	NaN	NaN
BraOLE23	AtOLE7	NaN	NaN	NaN
BraOLE14	AtOLE7	0.644036	NaN	NaN
BraOLE9A02	AtOLE7	NaN	NaN	NaN
BraOLE24	AtOLE7	0.805111	2.80918	0.2866
BraOLE4A02	AtOLE7	1.38451	NaN	NaN
BraOLE6	AtOLE7	0.696073	NaN	NaN
BraOLE25	AtOLE7	1.00214	2.855	0.351014
BraOLE3	AtOLE7	NaN	NaN	NaN
BraOLE8A01	AtOLE7	0.834402	2.33668	0.357088
BraOLE4A09	AtOLE7	NaN	NaN	NaN
AtOLE1	AtOLE8	0.847715	NaN	NaN
AtOLE2	AtOLE8	1.01438	NaN	NaN
AtOLE3	AtOLE8	0.830942	1.87024	0.444297
AtOLE4	AtOLE8	0.849713	NaN	NaN
AtOLE5	AtOLE8	0.24612	1.30929	0.18798
AtOLE6	AtOLE8	0.738623	2.26959	0.325444
AtOLE7	AtOLE8	0.845695	2.34073	0.361295
AtOLE8	AtOLE8	0	0	NaN
AtOLE9	AtOLE8	1.10255	NaN	NaN
AtOLE10	AtOLE8	0.918963	NaN	NaN
AtOLE11	AtOLE8	1.11593	1.91442	0.582907
AtOLE12	AtOLE8	0.998793	NaN	NaN
AtOLE13	AtOLE8	0.848981	NaN	NaN
AtOLE14	AtOLE8	0.885091	NaN	NaN
AtOLE15	AtOLE8	0.965346	NaN	NaN
AtOLE16	AtOLE8	0.965828	2.30833	0.41841
AtOLE17	AtOLE8	0.981375	2.60171	0.377204
BnaOLE1A01	AtOLE8	0.889713	NaN	NaN
BnaOLE8A01	AtOLE8	0.151665	0.428927	0.353591
BnaOLE3	AtOLE8	0.914439	NaN	NaN
BnaOLE18	AtOLE8	0.928657	1.6681	0.556714
BnaOLE19	AtOLE8	0.847869	1.80792	0.468976
BnaOLE20	AtOLE8	0.896138	3.80956	0.235234
BnaOLE13A03	AtOLE8	0.927162	2.1278	0.435738
BnaOLE21	AtOLE8	0.89846	1.73554	0.517682
BnaOLE22	AtOLE8	0.697413	NaN	NaN
BnaOLE8A03	AtOLE8	0.128923	0.539138	0.239128
BnaOLE17A03	AtOLE8	0.911589	2.32457	0.392154
BnaOLE1A03	AtOLE8	0.902297	1.80441	0.50005
BnaOLE6A04	AtOLE8	0.712823	2.43275	0.293011
BnaOLE8A05	AtOLE8	0.113647	0.471878	0.24084
BnaOLE23	AtOLE8	0.248432	1.39901	0.177577
BnaOLE2A07	AtOLE8	0.964348	3.82163	0.25234
BnaOLE1	AtOLE8	0.907338	2.24247	0.404615
BnaOLE24	AtOLE8	0.88495	NaN	NaN
BnaOLE4A09	AtOLE8	0.888307	NaN	NaN
BnaOLE25	AtOLE8	0.135669	0.382376	0.354806
BnaOLE3A10	AtOLE8	0.851032	1.60468	0.530344
BnaOLE26	AtOLE8	0.896241	NaN	NaN
BnaOLE27	AtOLE8	1.17276	2.89483	0.405123
BnaOLE28	AtOLE8	0.919376	NaN	NaN
BnaOLE29	AtOLE8	0.996631	4.01186	0.248421
BnaOLE1C01	AtOLE8	0.898431	2.48614	0.361375
BnaOLE8C01	AtOLE8	0.135669	0.382376	0.354806
BnaOLE30	AtOLE8	1.06493	1.82292	0.584189
BnaOLE31	AtOLE8	1.03024	1.75362	0.587491
BnaOLE32	AtOLE8	0.994683	NaN	NaN
BnaOLE4C02	AtOLE8	0.93342	2.42463	0.384974
BnaOLE33	AtOLE8	0.923357	3.25635	0.283556
BnaOLE13C03	AtOLE8	0.992221	2.36394	0.419732
BnaOLE34	AtOLE8	0.963503	2.275	0.423519
BnaOLE37	AtOLE8	0.69746	3.56966	0.195386
BnaOLE8C03	AtOLE8	0.132045	0.541183	0.243993
BnaOLE2C04	AtOLE8	0.890137	2.00397	0.444186
BnaOLE6C04	AtOLE8	0.780171	2.42872	0.321227
BnaOLE8C05	AtOLE8	0.110033	0.422024	0.260728
BnaOLE35	AtOLE8	0.2524	1.44684	0.174449
BnaOLE2C06	AtOLE8	0.95466	NaN	NaN
BnaOLE17C07	AtOLE8	0.803602	NaN	NaN
BnaOLE1C07	AtOLE8	0.881519	NaN	NaN
BnaOLE5	AtOLE8	0.292686	1.57666	0.185637
BnaOLE1C08	AtOLE8	0.90962	2.07014	0.4394
BnaOLE3C09	AtOLE8	0.753548	1.92976	0.390488
BnaOLE36	AtOLE8	0.928953	NaN	NaN
BnaOLE2	AtOLE8	0.913248	2.30716	0.395833
BolOLE1.2	AtOLE8	0.905792	1.99583	0.453843
BolOLE8R	AtOLE8	0.110033	0.435802	0.252485
BolOLE3	AtOLE8	0.809955	1.53879	0.526359
BolOLE18	AtOLE8	0.968066	1.87445	0.516454
BolOLE13C03	AtOLE8	0.909431	2.06174	0.441098
BolOLE9C03	AtOLE8	0.922902	2.78819	0.331004
BolOLE7	AtOLE8	0.818519	1.7163	0.47691
BolOLE2.1	AtOLE8	0.939657	NaN	NaN
BolOLE5C06	AtOLE8	0.250938	1.34485	0.186592
BolOLE17C07	AtOLE8	0.906642	2.46278	0.368138
BolOLE5C08	AtOLE8	0.292686	1.66007	0.176309
BolOLE8C03	AtOLE8	0.132045	0.541183	0.243993
BolOLE19	AtOLE8	0.710748	1.73241	0.410266
BolOLE20	AtOLE8	1.07381	NaN	NaN
BolOLE13C02	AtOLE8	1.12806	2.75485	0.409481
BolOLE21	AtOLE8	1.01031	1.79416	0.563111
BolOLE6	AtOLE8	0.730655	2.77684	0.263125
BolOLE8C01	AtOLE8	0.135669	0.382376	0.354806
BolOLE4C02	AtOLE8	0.947112	2.84337	0.333095
BolOLE4C09	AtOLE8	0.878655	3.54694	0.247722
BolOLE2C01	AtOLE8	0.95466	NaN	NaN
BolOLE1.1	AtOLE8	0.870718	2.57517	0.338121
BolOLE1C07	AtOLE8	0.881519	NaN	NaN
BolOLE9C09	AtOLE8	0.946671	NaN	NaN
BolOLE22	AtOLE8	1.09436	5.04952	0.216727
BolOLE23	AtOLE8	0.868556	2.31849	0.374622
BolOLE24	AtOLE8	0.868325	NaN	NaN
BolOLE13C09	AtOLE8	0.976755	3.09971	0.315111
BraOLE7	AtOLE8	NaN	NaN	NaN
BraOLE8A03	AtOLE8	0.140033	0.579357	0.241704
BraOLE9A03	AtOLE8	NaN	NaN	NaN
BraOLE18	AtOLE8	NaN	NaN	NaN
BraOLE13A03	AtOLE8	0.920158	1.93818	0.474754
BraOLE13A10	AtOLE8	0.901615	2.27105	0.397004
BraOLE19	AtOLE8	NaN	NaN	NaN
BraOLE9A10	AtOLE8	1.22001	2.74767	0.444016
BraOLE20	AtOLE8	1.05507	NaN	NaN
BraOLE21	AtOLE8	NaN	NaN	NaN
BraOLE1A08	AtOLE8	NaN	NaN	NaN
BraOLE17	AtOLE8	NaN	NaN	NaN
BraOLE1A01	AtOLE8	1.17742	NaN	NaN
BraOLE5A08	AtOLE8	0.247734	1.24833	0.198453
BraOLE22	AtOLE8	0.840324	3.03229	0.277125
BraOLE5A06	AtOLE8	0.246988	1.39615	0.176906
BraOLE1A03	AtOLE8	NaN	NaN	NaN
BraOLE8A05	AtOLE8	0.110412	0.487339	0.226561
BraOLE2A03	AtOLE8	NaN	NaN	NaN
BraOLE2A07	AtOLE8	NaN	NaN	NaN
BraOLE23	AtOLE8	NaN	NaN	NaN
BraOLE14	AtOLE8	0.88602	1.8039	0.491169
BraOLE9A02	AtOLE8	NaN	NaN	NaN
BraOLE24	AtOLE8	0.722555	1.76627	0.409084
BraOLE4A02	AtOLE8	1.90481	2.13014	0.894219
BraOLE6	AtOLE8	0.719025	2.49401	0.288301
BraOLE25	AtOLE8	0.928657	1.6681	0.556714
BraOLE3	AtOLE8	NaN	NaN	NaN
BraOLE8A01	AtOLE8	0.151819	0.427438	0.355184
BraOLE4A09	AtOLE8	NaN	NaN	NaN
AtOLE1	AtOLE9	0.77106	NaN	NaN
AtOLE2	AtOLE9	0.985731	NaN	NaN
AtOLE3	AtOLE9	0.811833	1.99395	0.407148
AtOLE4	AtOLE9	0.986493	NaN	NaN
AtOLE5	AtOLE9	0.928001	NaN	NaN
AtOLE6	AtOLE9	0.824816	NaN	NaN
AtOLE7	AtOLE9	0.845918	1.95887	0.43184
AtOLE8	AtOLE9	1.10255	NaN	NaN
AtOLE9	AtOLE9	0	0	NaN
AtOLE10	AtOLE9	0.197053	0.337383	0.584063
AtOLE11	AtOLE9	0.509667	1.12263	0.453995
AtOLE12	AtOLE9	0.454695	0.920097	0.494182
AtOLE13	AtOLE9	0.435325	1.87926	0.231647
AtOLE14	AtOLE9	0.583346	2.25749	0.258405
AtOLE15	AtOLE9	0.825386	1.27076	0.649524
AtOLE16	AtOLE9	0.515206	1.14178	0.451232
AtOLE17	AtOLE9	0.83614	2.07296	0.403356
BnaOLE1A01	AtOLE9	0.751285	4.4571	0.168559
BnaOLE8A01	AtOLE9	1.18643	NaN	NaN
BnaOLE3	AtOLE9	0.892949	NaN	NaN
BnaOLE18	AtOLE9	1.03654	NaN	NaN
BnaOLE19	AtOLE9	0.511016	0.987252	0.517615
BnaOLE20	AtOLE9	0.692335	0.888734	0.779013
BnaOLE13A03	AtOLE9	0.323903	0.976995	0.331529
BnaOLE21	AtOLE9	0.716841	1.03972	0.689455
BnaOLE22	AtOLE9	0.791762	NaN	NaN
BnaOLE8A03	AtOLE9	1.05441	1.83032	0.57608
BnaOLE17A03	AtOLE9	0.920443	1.63159	0.56414
BnaOLE1A03	AtOLE9	0.799864	2.66581	0.300046
BnaOLE6A04	AtOLE9	0.934565	NaN	NaN
BnaOLE8A05	AtOLE9	1.02694	2.19146	0.46861
BnaOLE23	AtOLE9	1.07511	NaN	NaN
BnaOLE2A07	AtOLE9	0.855665	2.46152	0.347617
BnaOLE1	AtOLE9	0.802094	2.32423	0.345101
BnaOLE24	AtOLE9	0.474005	0.894993	0.529619
BnaOLE4A09	AtOLE9	0.911366	NaN	NaN
BnaOLE25	AtOLE9	1.11702	2.89259	0.386167
BnaOLE3A10	AtOLE9	0.819573	2.74531	0.298535
BnaOLE26	AtOLE9	0.473924	0.798957	0.593178
BnaOLE27	AtOLE9	0.431738	0.823086	0.524536
BnaOLE28	AtOLE9	0.639908	0.840229	0.761587
BnaOLE29	AtOLE9	0.474775	1.0841	0.437946
BnaOLE1C01	AtOLE9	0.757377	2.97196	0.254841
BnaOLE8C01	AtOLE9	1.11702	2.89259	0.386167
BnaOLE30	AtOLE9	0.566123	1.97372	0.286831
BnaOLE31	AtOLE9	0.629248	1.5835	0.397377
BnaOLE32	AtOLE9	0.570755	1.07695	0.529971
BnaOLE4C02	AtOLE9	0.898937	NaN	NaN
BnaOLE33	AtOLE9	0.701225	0.829198	0.845667
BnaOLE13C03	AtOLE9	0.496207	1.31263	0.378024
BnaOLE34	AtOLE9	0.742305	1.10879	0.669472
BnaOLE37	AtOLE9	0.674426	3.32511	0.202828
BnaOLE8C03	AtOLE9	1.02633	2.09015	0.491029
BnaOLE2C04	AtOLE9	0.807439	1.81183	0.445647
BnaOLE6C04	AtOLE9	0.847552	NaN	NaN
BnaOLE8C05	AtOLE9	1.03762	1.95576	0.530546
BnaOLE35	AtOLE9	1.07559	NaN	NaN
BnaOLE2C06	AtOLE9	0.89399	2.42499	0.368657
BnaOLE17C07	AtOLE9	0.966027	1.57832	0.61206
BnaOLE1C07	AtOLE9	0.8394	2.74361	0.305947
BnaOLE5	AtOLE9	0.895552	NaN	NaN
BnaOLE1C08	AtOLE9	0.834449	3.49261	0.238918
BnaOLE3C09	AtOLE9	0.72664	1.71228	0.42437
BnaOLE36	AtOLE9	0.481313	0.850551	0.565884
BnaOLE2	AtOLE9	0.921716	2.43053	0.379225
BolOLE1.2	AtOLE9	0.812807	NaN	NaN
BolOLE8R	AtOLE9	1.03762	1.95576	0.530546
BolOLE3	AtOLE9	0.74259	1.73934	0.426939
BolOLE18	AtOLE9	0.675277	1.00455	0.672218
BolOLE13C03	AtOLE9	0.332959	0.976995	0.340799
BolOLE9C03	AtOLE9	0.697939	0.846768	0.824239
BolOLE7	AtOLE9	0.803006	NaN	NaN
BolOLE2.1	AtOLE9	0.901493	3.91324	0.23037
BolOLE5C06	AtOLE9	1.08396	NaN	NaN
BolOLE17C07	AtOLE9	1.00284	1.58057	0.634479
BolOLE5C08	AtOLE9	0.895552	NaN	NaN
BolOLE8C03	AtOLE9	1.02633	2.09015	0.491029
BolOLE19	AtOLE9	0.406884	0.482517	0.843252
BolOLE20	AtOLE9	0.393589	0.607301	0.648095
BolOLE13C02	AtOLE9	0.582155	1.42646	0.408113
BolOLE21	AtOLE9	0.573281	1.97372	0.290458
BolOLE6	AtOLE9	0.878761	NaN	NaN
BolOLE8C01	AtOLE9	1.11702	2.89259	0.386167
BolOLE4C02	AtOLE9	0.89801	NaN	NaN
BolOLE4C09	AtOLE9	0.910413	NaN	NaN
BolOLE2C01	AtOLE9	0.89399	2.42499	0.368657
BolOLE1.1	AtOLE9	0.795901	2.27727	0.349497
BolOLE1C07	AtOLE9	0.8394	2.74361	0.305947
BolOLE9C09	AtOLE9	0.602993	1.06707	0.565094
BolOLE22	AtOLE9	0.457266	0.707819	0.646022
BolOLE23	AtOLE9	0.646436	1.05057	0.615317
BolOLE24	AtOLE9	0.560544	0.988185	0.567246
BolOLE13C09	AtOLE9	0.446638	1.06531	0.419255
BraOLE7	AtOLE9	2.08904	NaN	NaN
BraOLE8A03	AtOLE9	1.05441	1.83032	0.57608
BraOLE9A03	AtOLE9	NaN	NaN	NaN
BraOLE18	AtOLE9	NaN	NaN	NaN
BraOLE13A03	AtOLE9	0.315718	1.02385	0.308363
BraOLE13A10	AtOLE9	0.305705	1.30159	0.23487
BraOLE19	AtOLE9	NaN	NaN	NaN
BraOLE9A10	AtOLE9	0.767583	0.848638	0.904488
BraOLE20	AtOLE9	0.381103	0.559834	0.680743
BraOLE21	AtOLE9	NaN	NaN	NaN
BraOLE1A08	AtOLE9	NaN	NaN	NaN
BraOLE17	AtOLE9	NaN	NaN	NaN
BraOLE1A01	AtOLE9	NaN	NaN	NaN
BraOLE5A08	AtOLE9	0.953925	NaN	NaN
BraOLE22	AtOLE9	0.313812	0.523558	0.599382
BraOLE5A06	AtOLE9	1.08396	4.24902	0.255107
BraOLE1A03	AtOLE9	NaN	NaN	NaN
BraOLE8A05	AtOLE9	1.0395	2.21175	0.46999
BraOLE2A03	AtOLE9	NaN	NaN	NaN
BraOLE2A07	AtOLE9	NaN	NaN	NaN
BraOLE23	AtOLE9	NaN	NaN	NaN
BraOLE14	AtOLE9	0.599698	1.19427	0.502145
BraOLE9A02	AtOLE9	NaN	NaN	NaN
BraOLE24	AtOLE9	0.401438	0.498669	0.805018
BraOLE4A02	AtOLE9	1.66731	NaN	NaN
BraOLE6	AtOLE9	0.940755	NaN	NaN
BraOLE25	AtOLE9	1.03654	NaN	NaN
BraOLE3	AtOLE9	NaN	NaN	NaN
BraOLE8A01	AtOLE9	1.21	NaN	NaN
BraOLE4A09	AtOLE9	NaN	NaN	NaN
AtOLE1	AtOLE10	0.73473	NaN	NaN
AtOLE2	AtOLE10	0.742311	NaN	NaN
AtOLE3	AtOLE10	0.829437	3.20875	0.258492
AtOLE4	AtOLE10	0.963501	NaN	NaN
AtOLE5	AtOLE10	0.88718	NaN	NaN
AtOLE6	AtOLE10	0.838349	NaN	NaN
AtOLE7	AtOLE10	0.894694	NaN	NaN
AtOLE8	AtOLE10	0.918963	NaN	NaN
AtOLE9	AtOLE10	0.197053	0.337383	0.584063
AtOLE10	AtOLE10	0	0	NaN
AtOLE11	AtOLE10	0.549187	1.02532	0.535628
AtOLE12	AtOLE10	0.510407	1.15425	0.442199
AtOLE13	AtOLE10	0.437989	1.78066	0.24597
AtOLE14	AtOLE10	0.447138	1.30893	0.341606
AtOLE15	AtOLE10	0.77134	1.18844	0.649034
AtOLE16	AtOLE10	0.310852	0.672115	0.462498
AtOLE17	AtOLE10	0.906011	1.62422	0.557812
BnaOLE1A01	AtOLE10	0.711285	2.11315	0.336599
BnaOLE8A01	AtOLE10	1.01221	NaN	NaN
BnaOLE3	AtOLE10	1.0966	NaN	NaN
BnaOLE18	AtOLE10	1.06725	NaN	NaN
BnaOLE19	AtOLE10	0.461579	0.955165	0.483245
BnaOLE20	AtOLE10	0.60258	0.954476	0.63132
BnaOLE13A03	AtOLE10	0.291892	1.10888	0.263232
BnaOLE21	AtOLE10	0.569267	1.20708	0.471607
BnaOLE22	AtOLE10	0.868165	NaN	NaN
BnaOLE8A03	AtOLE10	0.946881	NaN	NaN
BnaOLE17A03	AtOLE10	1.13816	1.97893	0.575137
BnaOLE1A03	AtOLE10	0.784576	1.7223	0.455539
BnaOLE6A04	AtOLE10	0.835601	NaN	NaN
BnaOLE8A05	AtOLE10	0.918837	1.70217	0.539802
BnaOLE23	AtOLE10	1.16295	1.73889	0.668787
BnaOLE2A07	AtOLE10	0.816635	1.8595	0.439169
BnaOLE1	AtOLE10	0.747438	1.99987	0.373743
BnaOLE24	AtOLE10	0.33831	0.884144	0.382641
BnaOLE4A09	AtOLE10	1.00272	NaN	NaN
BnaOLE25	AtOLE10	1.10194	2.78596	0.395534
BnaOLE3A10	AtOLE10	0.789645	2.30986	0.341859
BnaOLE26	AtOLE10	0.334055	0.669326	0.499091
BnaOLE27	AtOLE10	0.449997	0.908492	0.495323
BnaOLE28	AtOLE10	0.663591	1.11521	0.595037
BnaOLE29	AtOLE10	0.434927	1.34809	0.322626
BnaOLE1C01	AtOLE10	0.721357	1.98116	0.364108
BnaOLE8C01	AtOLE10	1.10194	2.78596	0.395534
BnaOLE30	AtOLE10	0.542682	1.46015	0.371662
BnaOLE31	AtOLE10	0.510163	1.88616	0.270477
BnaOLE32	AtOLE10	0.589684	1.12361	0.524812
BnaOLE4C02	AtOLE10	1.09807	NaN	NaN
BnaOLE33	AtOLE10	0.663871	0.837473	0.792708
BnaOLE13C03	AtOLE10	0.45837	1.27696	0.358953
BnaOLE34	AtOLE10	0.577349	0.938853	0.614952
BnaOLE37	AtOLE10	0.928483	NaN	NaN
BnaOLE8C03	AtOLE10	0.826906	NaN	NaN
BnaOLE2C04	AtOLE10	0.848794	3.79482	0.223672
BnaOLE6C04	AtOLE10	0.86879	NaN	NaN
BnaOLE8C05	AtOLE10	0.928571	1.48841	0.623869
BnaOLE35	AtOLE10	1.05477	2.24115	0.470638
BnaOLE2C06	AtOLE10	0.812274	1.8111	0.448498
BnaOLE17C07	AtOLE10	1.05172	1.74597	0.602369
BnaOLE1C07	AtOLE10	0.773105	1.67788	0.460763
BnaOLE5	AtOLE10	0.933254	NaN	NaN
BnaOLE1C08	AtOLE10	0.758484	NaN	NaN
BnaOLE3C09	AtOLE10	0.785399	1.98263	0.396139
BnaOLE36	AtOLE10	0.33172	0.750438	0.442035
BnaOLE2	AtOLE10	0.855756	3.19965	0.267453
BolOLE1.2	AtOLE10	0.713488	NaN	NaN
BolOLE8R	AtOLE10	0.928571	1.48841	0.623869
BolOLE3	AtOLE10	0.770396	1.7713	0.434933
BolOLE18	AtOLE10	0.649164	1.16405	0.557676
BolOLE13C03	AtOLE10	0.300488	0.983585	0.305503
BolOLE9C03	AtOLE10	0.65248	0.897319	0.727144
BolOLE7	AtOLE10	0.814403	NaN	NaN
BolOLE2.1	AtOLE10	0.844734	2.90837	0.290449
BolOLE5C06	AtOLE10	1.00146	NaN	NaN
BolOLE17C07	AtOLE10	1.00377	1.90257	0.527587
BolOLE5C08	AtOLE10	0.933254	NaN	NaN
BolOLE8C03	AtOLE10	0.826906	NaN	NaN
BolOLE19	AtOLE10	0.352503	0.548166	0.643059
BolOLE20	AtOLE10	0.333599	0.669441	0.498324
BolOLE13C02	AtOLE10	0.701408	2.29242	0.305969
BolOLE21	AtOLE10	0.53593	1.52313	0.351862
BolOLE6	AtOLE10	0.905044	NaN	NaN
BolOLE8C01	AtOLE10	1.10194	2.78596	0.395534
BolOLE4C02	AtOLE10	1.0968	3.8037	0.288352
BolOLE4C09	AtOLE10	0.968993	NaN	NaN
BolOLE2C01	AtOLE10	0.812274	1.8111	0.448498
BolOLE1.1	AtOLE10	0.723548	2.40356	0.301032
BolOLE1C07	AtOLE10	0.773105	1.67788	0.460763
BolOLE9C09	AtOLE10	0.471379	0.902229	0.52246
BolOLE22	AtOLE10	0.413791	0.811384	0.509982
BolOLE23	AtOLE10	0.695961	0.938881	0.741267
BolOLE24	AtOLE10	0.559476	1.0164	0.550449
BolOLE13C09	AtOLE10	0.394027	1.39071	0.283328
BraOLE7	AtOLE10	3.8598	NaN	NaN
BraOLE8A03	AtOLE10	0.946881	NaN	NaN
BraOLE9A03	AtOLE10	NaN	NaN	NaN
BraOLE18	AtOLE10	NaN	NaN	NaN
BraOLE13A03	AtOLE10	0.284059	1.0959	0.259203
BraOLE13A10	AtOLE10	0.340887	1.15685	0.294668
BraOLE19	AtOLE10	NaN	NaN	NaN
BraOLE9A10	AtOLE10	0.85425	1.19913	0.712392
BraOLE20	AtOLE10	0.322302	0.730505	0.441204
BraOLE21	AtOLE10	NaN	NaN	NaN
BraOLE1A08	AtOLE10	NaN	NaN	NaN
BraOLE17	AtOLE10	NaN	NaN	NaN
BraOLE1A01	AtOLE10	NaN	NaN	NaN
BraOLE5A08	AtOLE10	0.928401	NaN	NaN
BraOLE22	AtOLE10	0.235302	0.62544	0.376218
BraOLE5A06	AtOLE10	1.00146	NaN	NaN
BraOLE1A03	AtOLE10	NaN	NaN	NaN
BraOLE8A05	AtOLE10	0.929923	1.71258	0.542995
BraOLE2A03	AtOLE10	NaN	NaN	NaN
BraOLE2A07	AtOLE10	NaN	NaN	NaN
BraOLE23	AtOLE10	NaN	NaN	NaN
BraOLE14	AtOLE10	0.569803	1.34967	0.42218
BraOLE9A02	AtOLE10	NaN	NaN	NaN
BraOLE24	AtOLE10	0.34758	0.566638	0.613407
BraOLE4A02	AtOLE10	NaN	NaN	NaN
BraOLE6	AtOLE10	0.854798	NaN	NaN
BraOLE25	AtOLE10	1.06725	NaN	NaN
BraOLE3	AtOLE10	NaN	NaN	NaN
BraOLE8A01	AtOLE10	1.03424	NaN	NaN
BraOLE4A09	AtOLE10	NaN	NaN	NaN
AtOLE1	AtOLE11	0.78263	NaN	NaN
AtOLE2	AtOLE11	0.920704	NaN	NaN
AtOLE3	AtOLE11	0.808358	2.38709	0.338637
AtOLE4	AtOLE11	0.973483	NaN	NaN
AtOLE5	AtOLE11	0.891894	NaN	NaN
AtOLE6	AtOLE11	0.896912	1.66851	0.537551
AtOLE7	AtOLE11	0.813698	2.07991	0.391219
AtOLE8	AtOLE11	1.11593	1.91442	0.582907
AtOLE9	AtOLE11	0.509667	1.12263	0.453995
AtOLE10	AtOLE11	0.549187	1.02532	0.535628
AtOLE11	AtOLE11	0	0	NaN
AtOLE12	AtOLE11	0.434107	1.07962	0.40209
AtOLE13	AtOLE11	0.476429	1.92752	0.247172
AtOLE14	AtOLE11	0.733523	1.69758	0.4321
AtOLE15	AtOLE11	0.656342	2.19237	0.299375
AtOLE16	AtOLE11	0.516032	0.787333	0.655417
AtOLE17	AtOLE11	0.985778	1.71121	0.576071
BnaOLE1A01	AtOLE11	0.802845	NaN	NaN
BnaOLE8A01	AtOLE11	0.998704	2.10199	0.475123
BnaOLE3	AtOLE11	0.879366	NaN	NaN
BnaOLE18	AtOLE11	0.696293	NaN	NaN
BnaOLE19	AtOLE11	0.633751	1.65531	0.38286
BnaOLE20	AtOLE11	0.424602	0.951947	0.446035
BnaOLE13A03	AtOLE11	0.305366	1.21621	0.25108
BnaOLE21	AtOLE11	0.565398	1.27912	0.442021
BnaOLE22	AtOLE11	1.23612	NaN	NaN
BnaOLE8A03	AtOLE11	0.930964	2.14826	0.433358
BnaOLE17A03	AtOLE11	0.989029	2.14192	0.461749
BnaOLE1A03	AtOLE11	0.873915	3.90984	0.223517
BnaOLE6A04	AtOLE11	0.811472	NaN	NaN
BnaOLE8A05	AtOLE11	0.98822	2.22217	0.444709
BnaOLE23	AtOLE11	1.42024	3.0964	0.458675
BnaOLE2A07	AtOLE11	0.927447	2.14796	0.43178
BnaOLE1	AtOLE11	0.809064	NaN	NaN
BnaOLE24	AtOLE11	0.666632	1.06761	0.624419
BnaOLE4A09	AtOLE11	0.965891	4.02273	0.240108
BnaOLE25	AtOLE11	0.919584	2.87371	0.319999
BnaOLE3A10	AtOLE11	0.704633	1.72676	0.408068
BnaOLE26	AtOLE11	0.544151	1.08837	0.499971
BnaOLE27	AtOLE11	0.500348	1.11996	0.446754
BnaOLE28	AtOLE11	0.519542	0.721424	0.720163
BnaOLE29	AtOLE11	0.574167	1.55311	0.369688
BnaOLE1C01	AtOLE11	0.813212	NaN	NaN
BnaOLE8C01	AtOLE11	0.919584	2.87371	0.319999
BnaOLE30	AtOLE11	0.631561	1.63274	0.386809
BnaOLE31	AtOLE11	0.718949	1.8697	0.384526
BnaOLE32	AtOLE11	0.67976	1.27513	0.53309
BnaOLE4C02	AtOLE11	0.938583	NaN	NaN
BnaOLE33	AtOLE11	0.417385	0.995404	0.419312
BnaOLE13C03	AtOLE11	0.464809	1.1411	0.407334
BnaOLE34	AtOLE11	0.584739	1.21443	0.481493
BnaOLE37	AtOLE11	1.20606	2.23195	0.54036
BnaOLE8C03	AtOLE11	0.956114	2.15296	0.444093
BnaOLE2C04	AtOLE11	0.933932	2.63189	0.354852
BnaOLE6C04	AtOLE11	0.86809	2.41416	0.359583
BnaOLE8C05	AtOLE11	0.99884	1.92228	0.519612
BnaOLE35	AtOLE11	1.3023	NaN	NaN
BnaOLE2C06	AtOLE11	0.919745	2.44445	0.376259
BnaOLE17C07	AtOLE11	0.962956	1.74665	0.551317
BnaOLE1C07	AtOLE11	0.826048	2.98679	0.276567
BnaOLE5	AtOLE11	0.954803	NaN	NaN
BnaOLE1C08	AtOLE11	0.848792	NaN	NaN
BnaOLE3C09	AtOLE11	0.691504	1.90984	0.362074
BnaOLE36	AtOLE11	0.50491	1.18616	0.425667
BnaOLE2	AtOLE11	0.963475	3.125	0.308312
BolOLE1.2	AtOLE11	0.832159	NaN	NaN
BolOLE8R	AtOLE11	0.99884	2.04294	0.488922
BolOLE3	AtOLE11	0.700341	2.15192	0.325449
BolOLE18	AtOLE11	0.595948	1.38437	0.430483
BolOLE13C03	AtOLE11	0.322967	1.07321	0.300936
BolOLE9C03	AtOLE11	0.426894	1.05918	0.403042
BolOLE7	AtOLE11	0.826306	2.28165	0.362153
BolOLE2.1	AtOLE11	0.960965	2.99566	0.320786
BolOLE5C06	AtOLE11	0.948994	4.79394	0.197957
BolOLE17C07	AtOLE11	0.890458	2.086	0.426874
BolOLE5C08	AtOLE11	0.954803	NaN	NaN
BolOLE8C03	AtOLE11	0.956114	2.15296	0.444093
BolOLE19	AtOLE11	0.292161	0.693333	0.421385
BolOLE20	AtOLE11	0.355032	0.879481	0.403684
BolOLE13C02	AtOLE11	0.837832	2.54262	0.329516
BolOLE21	AtOLE11	0.630639	1.6307	0.386729
BolOLE6	AtOLE11	0.84337	2.86424	0.294448
BolOLE8C01	AtOLE11	0.919584	2.87371	0.319999
BolOLE4C02	AtOLE11	0.933709	NaN	NaN
BolOLE4C09	AtOLE11	0.981636	2.49482	0.39347
BolOLE2C01	AtOLE11	0.951261	2.4007	0.396242
BolOLE1.1	AtOLE11	0.805611	NaN	NaN
BolOLE1C07	AtOLE11	0.826048	2.98679	0.276567
BolOLE9C09	AtOLE11	0.497863	1.37586	0.361857
BolOLE22	AtOLE11	0.458351	1.14407	0.400631
BolOLE23	AtOLE11	0.700282	1.14398	0.612146
BolOLE24	AtOLE11	0.712551	1.01417	0.702598
BolOLE13C09	AtOLE11	0.513826	1.54319	0.332963
BraOLE7	AtOLE11	NaN	NaN	NaN
BraOLE8A03	AtOLE11	1.11444	2.04574	0.544761
BraOLE9A03	AtOLE11	NaN	NaN	NaN
BraOLE18	AtOLE11	NaN	NaN	NaN
BraOLE13A03	AtOLE11	0.310469	1.24005	0.250368
BraOLE13A10	AtOLE11	0.397534	1.52549	0.260594
BraOLE19	AtOLE11	NaN	NaN	NaN
BraOLE9A10	AtOLE11	0.622216	1.09344	0.569043
BraOLE20	AtOLE11	0.290328	0.735039	0.394982
BraOLE21	AtOLE11	NaN	NaN	NaN
BraOLE1A08	AtOLE11	NaN	NaN	NaN
BraOLE17	AtOLE11	NaN	NaN	NaN
BraOLE1A01	AtOLE11	NaN	NaN	NaN
BraOLE5A08	AtOLE11	1.06429	3.12526	0.340543
BraOLE22	AtOLE11	0.197609	0.545864	0.362011
BraOLE5A06	AtOLE11	0.989145	NaN	NaN
BraOLE1A03	AtOLE11	NaN	NaN	NaN
BraOLE8A05	AtOLE11	0.978652	2.06251	0.474496
BraOLE2A03	AtOLE11	NaN	NaN	NaN
BraOLE2A07	AtOLE11	NaN	NaN	NaN
BraOLE23	AtOLE11	NaN	NaN	NaN
BraOLE14	AtOLE11	0.535601	1.51903	0.352594
BraOLE9A02	AtOLE11	NaN	NaN	NaN
BraOLE24	AtOLE11	0.295383	0.716634	0.412182
BraOLE4A02	AtOLE11	NaN	NaN	NaN
BraOLE6	AtOLE11	0.818257	NaN	NaN
BraOLE25	AtOLE11	0.696293	NaN	NaN
BraOLE3	AtOLE11	NaN	NaN	NaN
BraOLE8A01	AtOLE11	0.97729	1.8811	0.51953
BraOLE4A09	AtOLE11	NaN	NaN	NaN
AtOLE1	AtOLE12	0.712201	NaN	NaN
AtOLE2	AtOLE12	0.94925	NaN	NaN
AtOLE3	AtOLE12	0.794816	1.50903	0.526708
AtOLE4	AtOLE12	0.89005	NaN	NaN
AtOLE5	AtOLE12	0.910739	NaN	NaN
AtOLE6	AtOLE12	0.864807	NaN	NaN
AtOLE7	AtOLE12	0.930449	1.72959	0.53796
AtOLE8	AtOLE12	0.998793	NaN	NaN
AtOLE9	AtOLE12	0.454695	0.920097	0.494182
AtOLE10	AtOLE12	0.510407	1.15425	0.442199
AtOLE11	AtOLE12	0.434107	1.07962	0.40209
AtOLE12	AtOLE12	0	0	NaN
AtOLE13	AtOLE12	0.374398	1.11579	0.335546
AtOLE14	AtOLE12	0.532141	1.65241	0.32204
AtOLE15	AtOLE12	0.752433	1.51184	0.497693
AtOLE16	AtOLE12	0.483189	1.07195	0.450756
AtOLE17	AtOLE12	0.893255	1.93982	0.460483
BnaOLE1A01	AtOLE12	0.729421	2.6072	0.279772
BnaOLE8A01	AtOLE12	1.10332	2.54573	0.433402
BnaOLE3	AtOLE12	0.862667	NaN	NaN
BnaOLE18	AtOLE12	0.787415	NaN	NaN
BnaOLE19	AtOLE12	0.631742	1.06582	0.592726
BnaOLE20	AtOLE12	0.590168	1.44349	0.408847
BnaOLE13A03	AtOLE12	0.295078	1.01134	0.291768
BnaOLE21	AtOLE12	0.625607	0.967985	0.646299
BnaOLE22	AtOLE12	0.907489	2.17061	0.418081
BnaOLE8A03	AtOLE12	0.90266	NaN	NaN
BnaOLE17A03	AtOLE12	1.04744	2.34669	0.446348
BnaOLE1A03	AtOLE12	0.79985	NaN	NaN
BnaOLE6A04	AtOLE12	0.88182	NaN	NaN
BnaOLE8A05	AtOLE12	0.959692	1.91452	0.501271
BnaOLE23	AtOLE12	1.08808	NaN	NaN
BnaOLE2A07	AtOLE12	0.911134	NaN	NaN
BnaOLE1	AtOLE12	0.76291	NaN	NaN
BnaOLE24	AtOLE12	0.541309	1.26465	0.42803
BnaOLE4A09	AtOLE12	0.824338	NaN	NaN
BnaOLE25	AtOLE12	1.01144	2.03219	0.49771
BnaOLE3A10	AtOLE12	0.765164	1.66016	0.460897
BnaOLE26	AtOLE12	0.576569	1.0898	0.529061
BnaOLE27	AtOLE12	0.602	1.14794	0.524416
BnaOLE28	AtOLE12	0.467513	0.831691	0.562123
BnaOLE29	AtOLE12	0.421571	1.15251	0.365785
BnaOLE1C01	AtOLE12	0.748629	2.06638	0.36229
BnaOLE8C01	AtOLE12	1.01144	2.03219	0.49771
BnaOLE30	AtOLE12	0.679138	1.39215	0.487833
BnaOLE31	AtOLE12	0.658268	1.566	0.420349
BnaOLE32	AtOLE12	0.467693	1.3577	0.344474
BnaOLE4C02	AtOLE12	0.828507	NaN	NaN
BnaOLE33	AtOLE12	0.633062	1.31115	0.482828
BnaOLE13C03	AtOLE12	0.435048	1.04904	0.414712
BnaOLE34	AtOLE12	0.720449	0.992427	0.725946
BnaOLE37	AtOLE12	0.861286	5.00181	0.172195
BnaOLE8C03	AtOLE12	0.954936	NaN	NaN
BnaOLE2C04	AtOLE12	0.904515	NaN	NaN
BnaOLE6C04	AtOLE12	0.838111	NaN	NaN
BnaOLE8C05	AtOLE12	0.971844	2.2381	0.434228
BnaOLE35	AtOLE12	1.03699	NaN	NaN
BnaOLE2C06	AtOLE12	0.907926	NaN	NaN
BnaOLE17C07	AtOLE12	1.02943	2.3866	0.431338
BnaOLE1C07	AtOLE12	0.803219	NaN	NaN
BnaOLE5	AtOLE12	0.989592	NaN	NaN
BnaOLE1C08	AtOLE12	0.842203	4.11433	0.2047
BnaOLE3C09	AtOLE12	0.780834	1.61455	0.483622
BnaOLE36	AtOLE12	0.562509	1.05673	0.53231
BnaOLE2	AtOLE12	0.851849	NaN	NaN
BolOLE1.2	AtOLE12	0.877553	NaN	NaN
BolOLE8R	AtOLE12	0.971844	2.2381	0.434228
BolOLE3	AtOLE12	0.768064	1.73019	0.443918
BolOLE18	AtOLE12	0.751339	0.893777	0.840633
BolOLE13C03	AtOLE12	0.297953	0.884152	0.336993
BolOLE9C03	AtOLE12	0.631073	1.45352	0.43417
BolOLE7	AtOLE12	0.819505	2.22895	0.367664
BolOLE2.1	AtOLE12	0.823959	NaN	NaN
BolOLE5C06	AtOLE12	0.902097	NaN	NaN
BolOLE17C07	AtOLE12	1.01721	2.29773	0.442703
BolOLE5C08	AtOLE12	0.989592	NaN	NaN
BolOLE8C03	AtOLE12	0.954936	NaN	NaN
BolOLE19	AtOLE12	0.35309	0.74054	0.4768
BolOLE20	AtOLE12	0.291929	0.696099	0.419379
BolOLE13C02	AtOLE12	0.800947	1.86283	0.429962
BolOLE21	AtOLE12	0.687286	1.39215	0.493687
BolOLE6	AtOLE12	0.851674	NaN	NaN
BolOLE8C01	AtOLE12	1.01144	2.03219	0.49771
BolOLE4C02	AtOLE12	0.841535	NaN	NaN
BolOLE4C09	AtOLE12	0.80973	NaN	NaN
BolOLE2C01	AtOLE12	0.907926	NaN	NaN
BolOLE1.1	AtOLE12	0.76494	1.95438	0.391398
BolOLE1C07	AtOLE12	0.803219	NaN	NaN
BolOLE9C09	AtOLE12	0.616646	1.46555	0.420762
BolOLE22	AtOLE12	0.596089	1.24344	0.479386
BolOLE23	AtOLE12	0.657967	1.2409	0.530233
BolOLE24	AtOLE12	0.509766	1.01785	0.500827
BolOLE13C09	AtOLE12	0.430328	1.05168	0.409184
BraOLE7	AtOLE12	2.5387	2.34056	1.08465
BraOLE8A03	AtOLE12	0.883164	NaN	NaN
BraOLE9A03	AtOLE12	NaN	NaN	NaN
BraOLE18	AtOLE12	NaN	NaN	NaN
BraOLE13A03	AtOLE12	0.287196	1.06112	0.270653
BraOLE13A10	AtOLE12	0.371901	1.03908	0.357912
BraOLE19	AtOLE12	NaN	NaN	NaN
BraOLE9A10	AtOLE12	0.746459	1.37541	0.542717
BraOLE20	AtOLE12	0.351701	0.782853	0.449255
BraOLE21	AtOLE12	NaN	NaN	NaN
BraOLE1A08	AtOLE12	NaN	NaN	NaN
BraOLE17	AtOLE12	NaN	NaN	NaN
BraOLE1A01	AtOLE12	NaN	NaN	NaN
BraOLE5A08	AtOLE12	0.970744	NaN	NaN
BraOLE22	AtOLE12	0.289775	0.87781	0.330111
BraOLE5A06	AtOLE12	0.902097	NaN	NaN
BraOLE1A03	AtOLE12	NaN	NaN	NaN
BraOLE8A05	AtOLE12	0.958555	2.06057	0.465189
BraOLE2A03	AtOLE12	NaN	NaN	NaN
BraOLE2A07	AtOLE12	NaN	NaN	NaN
BraOLE23	AtOLE12	NaN	NaN	NaN
BraOLE14	AtOLE12	0.617828	1.40151	0.440831
BraOLE9A02	AtOLE12	NaN	NaN	NaN
BraOLE24	AtOLE12	0.356483	0.727841	0.489781
BraOLE4A02	AtOLE12	1.92522	NaN	NaN
BraOLE6	AtOLE12	0.889018	3.28611	0.270538
BraOLE25	AtOLE12	0.787415	NaN	NaN
BraOLE3	AtOLE12	NaN	NaN	NaN
BraOLE8A01	AtOLE12	1.08356	2.62009	0.413559
BraOLE4A09	AtOLE12	NaN	NaN	NaN
AtOLE1	AtOLE13	0.612017	NaN	NaN
AtOLE2	AtOLE13	0.70986	NaN	NaN
AtOLE3	AtOLE13	0.655298	1.86368	0.351615
AtOLE4	AtOLE13	0.646209	NaN	NaN
AtOLE5	AtOLE13	0.785157	NaN	NaN
AtOLE6	AtOLE13	0.685632	NaN	NaN
AtOLE7	AtOLE13	0.573174	2.7607	0.207619
AtOLE8	AtOLE13	0.848981	NaN	NaN
AtOLE9	AtOLE13	0.435325	1.87926	0.231647
AtOLE10	AtOLE13	0.437989	1.78066	0.24597
AtOLE11	AtOLE13	0.476429	1.92752	0.247172
AtOLE12	AtOLE13	0.374398	1.11579	0.335546
AtOLE13	AtOLE13	0	0	NaN
AtOLE14	AtOLE13	0.357668	0.908703	0.393603
AtOLE15	AtOLE13	0.629295	1.55422	0.404895
AtOLE16	AtOLE13	0.464227	1.47723	0.314254
AtOLE17	AtOLE13	0.491219	2.55308	0.192403
BnaOLE1A01	AtOLE13	0.582235	1.67102	0.348431
BnaOLE8A01	AtOLE13	0.972592	2.63142	0.369608
BnaOLE3	AtOLE13	0.687445	NaN	NaN
BnaOLE18	AtOLE13	0.914543	NaN	NaN
BnaOLE19	AtOLE13	0.415518	1.30079	0.319434
BnaOLE20	AtOLE13	0.561363	1.2662	0.443345
BnaOLE13A03	AtOLE13	0.182417	0.351918	0.518353
BnaOLE21	AtOLE13	0.411328	1.05537	0.389748
BnaOLE22	AtOLE13	0.585834	2.23898	0.261653
BnaOLE8A03	AtOLE13	0.905521	NaN	NaN
BnaOLE17A03	AtOLE13	0.52984	2.10036	0.252261
BnaOLE1A03	AtOLE13	0.589071	2.47922	0.237604
BnaOLE6A04	AtOLE13	0.719469	NaN	NaN
BnaOLE8A05	AtOLE13	0.831588	NaN	NaN
BnaOLE23	AtOLE13	0.821186	NaN	NaN
BnaOLE2A07	AtOLE13	0.679606	3.33674	0.203673
BnaOLE1	AtOLE13	0.646352	NaN	NaN
BnaOLE24	AtOLE13	0.471558	2.27483	0.207294
BnaOLE4A09	AtOLE13	0.673655	NaN	NaN
BnaOLE25	AtOLE13	0.803205	NaN	NaN
BnaOLE3A10	AtOLE13	0.737858	2.32735	0.317038
BnaOLE26	AtOLE13	0.407676	1.39576	0.292082
BnaOLE27	AtOLE13	0.556097	1.8082	0.307542
BnaOLE28	AtOLE13	0.424486	1.44539	0.293683
BnaOLE29	AtOLE13	0.304782	0.629367	0.484267
BnaOLE1C01	AtOLE13	0.593625	1.77178	0.335044
BnaOLE8C01	AtOLE13	0.803205	NaN	NaN
BnaOLE30	AtOLE13	0.447865	0.86724	0.516425
BnaOLE31	AtOLE13	0.447239	0.795475	0.562228
BnaOLE32	AtOLE13	0.527932	1.66935	0.31625
BnaOLE4C02	AtOLE13	0.691971	NaN	NaN
BnaOLE33	AtOLE13	0.509429	1.61969	0.314522
BnaOLE13C03	AtOLE13	0.258077	0.523521	0.492964
BnaOLE34	AtOLE13	0.557582	1.08341	0.514654
BnaOLE37	AtOLE13	0.583662	2.04681	0.285157
BnaOLE8C03	AtOLE13	0.901679	NaN	NaN
BnaOLE2C04	AtOLE13	0.604911	NaN	NaN
BnaOLE6C04	AtOLE13	0.752402	2.81851	0.266951
BnaOLE8C05	AtOLE13	0.837457	NaN	NaN
BnaOLE35	AtOLE13	0.802561	NaN	NaN
BnaOLE2C06	AtOLE13	0.6814	3.18993	0.21361
BnaOLE17C07	AtOLE13	0.547834	NaN	NaN
BnaOLE1C07	AtOLE13	0.608688	NaN	NaN
BnaOLE5	AtOLE13	0.807936	NaN	NaN
BnaOLE1C08	AtOLE13	0.723167	2.43152	0.297414
BnaOLE3C09	AtOLE13	0.738943	2.3245	0.317894
BnaOLE36	AtOLE13	0.443042	1.51429	0.292574
BnaOLE2	AtOLE13	0.663329	2.22887	0.297607
BolOLE1.2	AtOLE13	0.704286	2.6281	0.267983
BolOLE8R	AtOLE13	0.837457	NaN	NaN
BolOLE3	AtOLE13	0.752526	2.26651	0.33202
BolOLE18	AtOLE13	0.526734	0.84511	0.623273
BolOLE13C03	AtOLE13	0.177517	0.368737	0.481418
BolOLE9C03	AtOLE13	0.566001	1.23654	0.45773
BolOLE7	AtOLE13	0.590003	2.10715	0.280001
BolOLE2.1	AtOLE13	0.622475	NaN	NaN
BolOLE5C06	AtOLE13	0.794091	2.93795	0.270287
BolOLE17C07	AtOLE13	0.547834	NaN	NaN
BolOLE5C08	AtOLE13	0.807936	NaN	NaN
BolOLE8C03	AtOLE13	0.901679	NaN	NaN
BolOLE19	AtOLE13	0.449995	1.4937	0.301262
BolOLE20	AtOLE13	0.465816	1.22334	0.380774
BolOLE13C02	AtOLE13	0.46023	0.806263	0.570819
BolOLE21	AtOLE13	0.447865	0.832418	0.538029
BolOLE6	AtOLE13	0.712588	NaN	NaN
BolOLE8C01	AtOLE13	0.803205	NaN	NaN
BolOLE4C02	AtOLE13	0.691143	NaN	NaN
BolOLE4C09	AtOLE13	0.683637	NaN	NaN
BolOLE2C01	AtOLE13	0.6814	3.18993	0.21361
BolOLE1.1	AtOLE13	0.574241	1.7894	0.320912
BolOLE1C07	AtOLE13	0.608688	NaN	NaN
BolOLE9C09	AtOLE13	0.444776	1.46178	0.304269
BolOLE22	AtOLE13	0.510093	2.5273	0.201833
BolOLE23	AtOLE13	0.611525	1.41188	0.433129
BolOLE24	AtOLE13	0.4249	1.60931	0.264027
BolOLE13C09	AtOLE13	0.305601	0.682504	0.447764
BraOLE7	AtOLE13	NaN	2.47475	NaN
BraOLE8A03	AtOLE13	0.838011	NaN	NaN
BraOLE9A03	AtOLE13	NaN	NaN	NaN
BraOLE18	AtOLE13	NaN	NaN	NaN
BraOLE13A03	AtOLE13	0.179129	0.362072	0.494732
BraOLE13A10	AtOLE13	0.256272	0.501602	0.510907
BraOLE19	AtOLE13	NaN	NaN	NaN
BraOLE9A10	AtOLE13	0.646515	1.40299	0.460812
BraOLE20	AtOLE13	0.475532	1.50035	0.316947
BraOLE21	AtOLE13	NaN	NaN	NaN
BraOLE1A08	AtOLE13	NaN	NaN	NaN
BraOLE17	AtOLE13	NaN	NaN	NaN
BraOLE1A01	AtOLE13	NaN	NaN	NaN
BraOLE5A08	AtOLE13	0.797393	NaN	NaN
BraOLE22	AtOLE13	0.428377	1.43763	0.297975
BraOLE5A06	AtOLE13	0.794091	2.93795	0.270287
BraOLE1A03	AtOLE13	NaN	NaN	NaN
BraOLE8A05	AtOLE13	0.830405	NaN	NaN
BraOLE2A03	AtOLE13	NaN	NaN	NaN
BraOLE2A07	AtOLE13	NaN	NaN	NaN
BraOLE23	AtOLE13	0.620913	0.971927	0.638848
BraOLE14	AtOLE13	0.416125	0.732788	0.567866
BraOLE9A02	AtOLE13	NaN	NaN	NaN
BraOLE24	AtOLE13	0.454011	1.36468	0.332686
BraOLE4A02	AtOLE13	NaN	NaN	NaN
BraOLE6	AtOLE13	0.729511	NaN	NaN
BraOLE25	AtOLE13	0.914543	NaN	NaN
BraOLE3	AtOLE13	NaN	NaN	NaN
BraOLE8A01	AtOLE13	0.958859	2.28928	0.418847
BraOLE4A09	AtOLE13	NaN	NaN	NaN
AtOLE1	AtOLE14	0.906871	NaN	NaN
AtOLE2	AtOLE14	0.933462	3.74486	0.249265
AtOLE3	AtOLE14	0.855942	1.41946	0.603007
AtOLE4	AtOLE14	0.892224	NaN	NaN
AtOLE5	AtOLE14	0.985726	NaN	NaN
AtOLE6	AtOLE14	0.855097	NaN	NaN
AtOLE7	AtOLE14	0.900236	2.28952	0.393199
AtOLE8	AtOLE14	0.885091	NaN	NaN
AtOLE9	AtOLE14	0.583346	2.25749	0.258405
AtOLE10	AtOLE14	0.447138	1.30893	0.341606
AtOLE11	AtOLE14	0.733523	1.69758	0.4321
AtOLE12	AtOLE14	0.532141	1.65241	0.32204
AtOLE13	AtOLE14	0.357668	0.908703	0.393603
AtOLE14	AtOLE14	0	0	NaN
AtOLE15	AtOLE14	0.389525	0.606817	0.641915
AtOLE16	AtOLE14	0.505036	1.24015	0.407237
AtOLE17	AtOLE14	0.606233	1.29272	0.468961
BnaOLE1A01	AtOLE14	0.963879	NaN	NaN
BnaOLE8A01	AtOLE14	0.915441	NaN	NaN
BnaOLE3	AtOLE14	0.967799	1.94644	0.497215
BnaOLE18	AtOLE14	1.14485	NaN	NaN
BnaOLE19	AtOLE14	0.456064	1.42504	0.320035
BnaOLE20	AtOLE14	0.763378	1.54143	0.495242
BnaOLE13A03	AtOLE14	0.388531	0.602158	0.64523
BnaOLE21	AtOLE14	0.426858	0.770547	0.553968
BnaOLE22	AtOLE14	0.633034	1.60284	0.394945
BnaOLE8A03	AtOLE14	1.08692	2.39005	0.454768
BnaOLE17A03	AtOLE14	0.701595	1.43095	0.490301
BnaOLE1A03	AtOLE14	0.940816	2.27924	0.412776
BnaOLE6A04	AtOLE14	0.842108	2.11433	0.398286
BnaOLE8A05	AtOLE14	0.973835	3.33343	0.292142
BnaOLE23	AtOLE14	0.912964	NaN	NaN
BnaOLE2A07	AtOLE14	1.00432	1.92439	0.521891
BnaOLE1	AtOLE14	0.884167	2.86752	0.308338
BnaOLE24	AtOLE14	0.501135	1.50568	0.332829
BnaOLE4A09	AtOLE14	0.985979	1.86723	0.528044
BnaOLE25	AtOLE14	1.05998	3.55111	0.298492
BnaOLE3A10	AtOLE14	0.807611	1.76769	0.456872
BnaOLE26	AtOLE14	0.377558	1.23142	0.306603
BnaOLE27	AtOLE14	0.513794	1.21963	0.421271
BnaOLE28	AtOLE14	0.5574	1.40454	0.396856
BnaOLE29	AtOLE14	0.54426	0.862203	0.631244
BnaOLE1C01	AtOLE14	0.871043	3.84606	0.226477
BnaOLE8C01	AtOLE14	1.05998	3.55111	0.298492
BnaOLE30	AtOLE14	0.404102	1.10347	0.366212
BnaOLE31	AtOLE14	0.332639	0.903511	0.368162
BnaOLE32	AtOLE14	0.640399	1.86053	0.344202
BnaOLE4C02	AtOLE14	0.922639	2.56655	0.359486
BnaOLE33	AtOLE14	0.776525	1.66282	0.466992
BnaOLE13C03	AtOLE14	0.518073	0.938439	0.552059
BnaOLE34	AtOLE14	0.55049	0.79805	0.689794
BnaOLE37	AtOLE14	0.80887	2.11614	0.382239
BnaOLE8C03	AtOLE14	1.06145	NaN	NaN
BnaOLE2C04	AtOLE14	0.907595	1.3247	0.685132
BnaOLE6C04	AtOLE14	0.875143	NaN	NaN
BnaOLE8C05	AtOLE14	0.966385	NaN	NaN
BnaOLE35	AtOLE14	0.922421	NaN	NaN
BnaOLE2C06	AtOLE14	1.01001	1.77956	0.567561
BnaOLE17C07	AtOLE14	0.686033	1.73241	0.396
BnaOLE1C07	AtOLE14	0.865308	2.32818	0.371667
BnaOLE5	AtOLE14	0.876247	NaN	NaN
BnaOLE1C08	AtOLE14	0.907694	3.2227	0.281656
BnaOLE3C09	AtOLE14	0.822751	1.81072	0.454379
BnaOLE36	AtOLE14	0.363533	1.27837	0.284373
BnaOLE2	AtOLE14	0.997778	1.33716	0.746194
BolOLE1.2	AtOLE14	0.875882	5.07482	0.172594
BolOLE8R	AtOLE14	0.966385	NaN	NaN
BolOLE3	AtOLE14	0.910959	1.7938	0.507837
BolOLE18	AtOLE14	0.477519	0.880534	0.542306
BolOLE13C03	AtOLE14	0.401614	0.62562	0.641944
BolOLE9C03	AtOLE14	0.809507	1.67141	0.484327
BolOLE7	AtOLE14	0.924911	1.72993	0.534652
BolOLE2.1	AtOLE14	0.992059	1.41244	0.702373
BolOLE5C06	AtOLE14	1.02267	NaN	NaN
BolOLE17C07	AtOLE14	0.654745	1.68997	0.387429
BolOLE5C08	AtOLE14	0.876247	NaN	NaN
BolOLE8C03	AtOLE14	1.06145	NaN	NaN
BolOLE19	AtOLE14	0.460432	1.00171	0.459646
BolOLE20	AtOLE14	0.684937	1.33834	0.51178
BolOLE13C02	AtOLE14	0.376686	0.899247	0.41889
BolOLE21	AtOLE14	0.404102	1.10347	0.366212
BolOLE6	AtOLE14	0.872599	3.70516	0.235509
BolOLE8C01	AtOLE14	1.05998	3.55111	0.298492
BolOLE4C02	AtOLE14	0.92344	3.33066	0.277255
BolOLE4C09	AtOLE14	0.993552	1.90763	0.520832
BolOLE2C01	AtOLE14	0.936126	2.81389	0.33268
BolOLE1.1	AtOLE14	0.888621	2.4237	0.366639
BolOLE1C07	AtOLE14	0.865308	2.16313	0.400025
BolOLE9C09	AtOLE14	0.555673	1.38086	0.40241
BolOLE22	AtOLE14	0.514596	1.63913	0.313944
BolOLE23	AtOLE14	0.768	2.25747	0.340204
BolOLE24	AtOLE14	0.580955	1.28959	0.450495
BolOLE13C09	AtOLE14	0.539228	0.883752	0.610158
BraOLE7	AtOLE14	2.11436	2.43866	0.867018
BraOLE8A03	AtOLE14	0.990618	2.28771	0.433018
BraOLE9A03	AtOLE14	NaN	NaN	NaN
BraOLE18	AtOLE14	NaN	NaN	NaN
BraOLE13A03	AtOLE14	0.379821	0.632476	0.600529
BraOLE13A10	AtOLE14	0.559855	0.756064	0.740486
BraOLE19	AtOLE14	NaN	NaN	NaN
BraOLE9A10	AtOLE14	0.712222	2.13689	0.333299
BraOLE20	AtOLE14	0.558676	1.48554	0.376077
BraOLE21	AtOLE14	NaN	NaN	NaN
BraOLE1A08	AtOLE14	NaN	NaN	NaN
BraOLE17	AtOLE14	NaN	NaN	NaN
BraOLE1A01	AtOLE14	0.91639	2.52079	0.363533
BraOLE5A08	AtOLE14	1.09006	NaN	NaN
BraOLE22	AtOLE14	0.443794	1.25403	0.353895
BraOLE5A06	AtOLE14	1.0394	NaN	NaN
BraOLE1A03	AtOLE14	NaN	NaN	NaN
BraOLE8A05	AtOLE14	0.972763	2.86807	0.33917
BraOLE2A03	AtOLE14	NaN	NaN	NaN
BraOLE2A07	AtOLE14	NaN	NaN	NaN
BraOLE23	AtOLE14	0.618132	1.3999	0.441554
BraOLE14	AtOLE14	0.383573	0.779829	0.491868
BraOLE9A02	AtOLE14	NaN	NaN	NaN
BraOLE24	AtOLE14	0.464155	0.935551	0.49613
BraOLE4A02	AtOLE14	2.00272	NaN	NaN
BraOLE6	AtOLE14	0.832585	2.47401	0.336532
BraOLE25	AtOLE14	1.14485	NaN	NaN
BraOLE3	AtOLE14	NaN	NaN	NaN
BraOLE8A01	AtOLE14	0.90637	NaN	NaN
BraOLE4A09	AtOLE14	NaN	NaN	NaN
AtOLE1	AtOLE15	0.865139	2.60264	0.332408
AtOLE2	AtOLE15	0.699402	6.12828	0.114127
AtOLE3	AtOLE15	0.716109	1.81512	0.394525
AtOLE4	AtOLE15	0.76083	3.06946	0.24787
AtOLE5	AtOLE15	0.863363	NaN	NaN
AtOLE6	AtOLE15	0.760383	2.78265	0.273258
AtOLE7	AtOLE15	0.764112	NaN	NaN
AtOLE8	AtOLE15	0.965346	NaN	NaN
AtOLE9	AtOLE15	0.825386	1.27076	0.649524
AtOLE10	AtOLE15	0.77134	1.18844	0.649034
AtOLE11	AtOLE15	0.656342	2.19237	0.299375
AtOLE12	AtOLE15	0.752433	1.51184	0.497693
AtOLE13	AtOLE15	0.629295	1.55422	0.404895
AtOLE14	AtOLE15	0.389525	0.606817	0.641915
AtOLE15	AtOLE15	0	0	NaN
AtOLE16	AtOLE15	0.658833	1.43969	0.45762
AtOLE17	AtOLE15	0.601735	1.26451	0.475863
BnaOLE1A01	AtOLE15	0.901233	NaN	NaN
BnaOLE8A01	AtOLE15	0.957015	NaN	NaN
BnaOLE3	AtOLE15	0.741509	2.28833	0.324039
BnaOLE18	AtOLE15	1.18298	NaN	NaN
BnaOLE19	AtOLE15	0.632983	1.63961	0.386057
BnaOLE20	AtOLE15	0.71343	1.5522	0.459625
BnaOLE13A03	AtOLE15	0.429916	0.708902	0.606454
BnaOLE21	AtOLE15	0.452323	0.766953	0.589767
BnaOLE22	AtOLE15	0.729372	1.93215	0.377492
BnaOLE8A03	AtOLE15	1.12524	NaN	NaN
BnaOLE17A03	AtOLE15	0.605165	1.63951	0.369112
BnaOLE1A03	AtOLE15	0.748642	1.76666	0.423762
BnaOLE6A04	AtOLE15	0.723729	NaN	NaN
BnaOLE8A05	AtOLE15	1.03454	4.03665	0.256286
BnaOLE23	AtOLE15	0.836041	NaN	NaN
BnaOLE2A07	AtOLE15	0.698001	2.6801	0.260438
BnaOLE1	AtOLE15	0.750812	4.06706	0.184608
BnaOLE24	AtOLE15	0.71702	1.22839	0.583705
BnaOLE4A09	AtOLE15	0.745631	6.14836	0.121273
BnaOLE25	AtOLE15	1.01073	NaN	NaN
BnaOLE3A10	AtOLE15	0.765391	1.86694	0.409971
BnaOLE26	AtOLE15	0.6485	2.01147	0.322401
BnaOLE27	AtOLE15	0.793613	1.33824	0.593028
BnaOLE28	AtOLE15	0.698742	1.46434	0.477173
BnaOLE29	AtOLE15	0.705215	1.13693	0.620278
BnaOLE1C01	AtOLE15	0.827444	1.81026	0.457086
BnaOLE8C01	AtOLE15	1.01073	NaN	NaN
BnaOLE30	AtOLE15	0.61496	0.863304	0.712333
BnaOLE31	AtOLE15	0.589927	0.78812	0.748523
BnaOLE32	AtOLE15	0.607975	1.89341	0.3211
BnaOLE4C02	AtOLE15	0.814355	NaN	NaN
BnaOLE33	AtOLE15	0.697864	1.741	0.400842
BnaOLE13C03	AtOLE15	0.502992	1.18161	0.425684
BnaOLE34	AtOLE15	0.464856	0.832216	0.558576
BnaOLE37	AtOLE15	0.721509	1.80477	0.39978
BnaOLE8C03	AtOLE15	1.08138	4.91865	0.219854
BnaOLE2C04	AtOLE15	0.794444	NaN	NaN
BnaOLE6C04	AtOLE15	0.815329	NaN	NaN
BnaOLE8C05	AtOLE15	1.04584	NaN	NaN
BnaOLE35	AtOLE15	0.867803	NaN	NaN
BnaOLE2C06	AtOLE15	0.698001	2.6801	0.260438
BnaOLE17C07	AtOLE15	0.601735	1.58566	0.379485
BnaOLE1C07	AtOLE15	0.823959	2.06197	0.399598
BnaOLE5	AtOLE15	0.878008	NaN	NaN
BnaOLE1C08	AtOLE15	0.750852	1.86244	0.403156
BnaOLE3C09	AtOLE15	0.855417	1.56656	0.546047
BnaOLE36	AtOLE15	0.661521	1.82309	0.362856
BnaOLE2	AtOLE15	0.795437	2.56172	0.310509
BolOLE1.2	AtOLE15	0.745375	1.93966	0.384281
BolOLE8R	AtOLE15	1.04584	NaN	NaN
BolOLE3	AtOLE15	0.856342	1.64289	0.521241
BolOLE18	AtOLE15	0.421636	0.594619	0.709086
BolOLE13C03	AtOLE15	0.418025	0.757083	0.552151
BolOLE9C03	AtOLE15	0.706165	1.63485	0.431945
BolOLE7	AtOLE15	0.808777	1.97541	0.409422
BolOLE2.1	AtOLE15	0.780548	2.7339	0.285507
BolOLE5C06	AtOLE15	0.948465	NaN	NaN
BolOLE17C07	AtOLE15	0.632737	1.76175	0.359152
BolOLE5C08	AtOLE15	0.878008	NaN	NaN
BolOLE8C03	AtOLE15	1.08138	4.91865	0.219854
BolOLE19	AtOLE15	0.528744	1.12592	0.469611
BolOLE20	AtOLE15	0.533653	1.41258	0.377787
BolOLE13C02	AtOLE15	0.444589	0.952391	0.466814
BolOLE21	AtOLE15	0.61496	0.863304	0.712333
BolOLE6	AtOLE15	0.84824	3.6104	0.234944
BolOLE8C01	AtOLE15	1.01073	NaN	NaN
BolOLE4C02	AtOLE15	0.810038	NaN	NaN
BolOLE4C09	AtOLE15	0.748176	4.6852	0.159689
BolOLE2C01	AtOLE15	0.698001	2.6801	0.260438
BolOLE1.1	AtOLE15	0.762991	4.05957	0.187949
BolOLE1C07	AtOLE15	0.823959	2.06197	0.399598
BolOLE9C09	AtOLE15	0.661521	1.82309	0.362856
BolOLE22	AtOLE15	0.83904	1.3034	0.643733
BolOLE23	AtOLE15	0.642682	2.59115	0.248029
BolOLE24	AtOLE15	0.702482	1.92279	0.365346
BolOLE13C09	AtOLE15	0.677836	1.23212	0.550137
BraOLE7	AtOLE15	NaN	NaN	NaN
BraOLE8A03	AtOLE15	0.920884	NaN	NaN
BraOLE9A03	AtOLE15	NaN	NaN	NaN
BraOLE18	AtOLE15	NaN	NaN	NaN
BraOLE13A03	AtOLE15	0.420801	0.743394	0.566053
BraOLE13A10	AtOLE15	0.495291	0.875842	0.565503
BraOLE19	AtOLE15	NaN	NaN	NaN
BraOLE9A10	AtOLE15	0.823959	1.27106	0.648245
BraOLE20	AtOLE15	0.649576	1.27951	0.507678
BraOLE21	AtOLE15	NaN	NaN	NaN
BraOLE1A08	AtOLE15	NaN	NaN	NaN
BraOLE17	AtOLE15	NaN	NaN	NaN
BraOLE1A01	AtOLE15	NaN	NaN	NaN
BraOLE5A08	AtOLE15	0.943112	NaN	NaN
BraOLE22	AtOLE15	0.496203	0.980618	0.506011
BraOLE5A06	AtOLE15	0.923527	NaN	NaN
BraOLE1A03	AtOLE15	NaN	NaN	NaN
BraOLE8A05	AtOLE15	1.04787	3.06946	0.341385
BraOLE2A03	AtOLE15	NaN	NaN	NaN
BraOLE2A07	AtOLE15	NaN	NaN	NaN
BraOLE23	AtOLE15	NaN	NaN	NaN
BraOLE14	AtOLE15	0.341516	0.731397	0.466937
BraOLE9A02	AtOLE15	NaN	NaN	NaN
BraOLE24	AtOLE15	0.532704	1.17012	0.455257
BraOLE4A02	AtOLE15	NaN	NaN	NaN
BraOLE6	AtOLE15	0.718836	2.96935	0.242085
BraOLE25	AtOLE15	1.18298	NaN	NaN
BraOLE3	AtOLE15	NaN	NaN	NaN
BraOLE8A01	AtOLE15	0.97282	5.06857	0.191932
BraOLE4A09	AtOLE15	NaN	NaN	NaN
AtOLE1	AtOLE16	0.687287	2.21456	0.31035
AtOLE2	AtOLE16	0.959973	2.04168	0.470189
AtOLE3	AtOLE16	0.728266	1.24616	0.584409
AtOLE4	AtOLE16	0.870923	4.93756	0.176387
AtOLE5	AtOLE16	0.777341	NaN	NaN
AtOLE6	AtOLE16	0.737515	2.44982	0.301049
AtOLE7	AtOLE16	0.868397	NaN	NaN
AtOLE8	AtOLE16	0.965828	2.30833	0.41841
AtOLE9	AtOLE16	0.515206	1.14178	0.451232
AtOLE10	AtOLE16	0.310852	0.672115	0.462498
AtOLE11	AtOLE16	0.516032	0.787333	0.655417
AtOLE12	AtOLE16	0.483189	1.07195	0.450756
AtOLE13	AtOLE16	0.464227	1.47723	0.314254
AtOLE14	AtOLE16	0.505036	1.24015	0.407237
AtOLE15	AtOLE16	0.658833	1.43969	0.45762
AtOLE16	AtOLE16	0	0	NaN
AtOLE17	AtOLE16	0.99321	1.67723	0.592172
BnaOLE1A01	AtOLE16	0.746792	1.66366	0.448885
BnaOLE8A01	AtOLE16	0.941415	2.21918	0.424217
BnaOLE3	AtOLE16	0.873072	2.2654	0.385394
BnaOLE18	AtOLE16	0.909337	2.32376	0.391321
BnaOLE19	AtOLE16	0.535998	1.01782	0.526614
BnaOLE20	AtOLE16	0.692924	0.753338	0.919805
BnaOLE13A03	AtOLE16	0.293297	1.02694	0.285602
BnaOLE21	AtOLE16	0.548661	1.03218	0.531554
BnaOLE22	AtOLE16	0.875502	3.32693	0.263156
BnaOLE8A03	AtOLE16	0.866449	2.31322	0.374564
BnaOLE17A03	AtOLE16	0.91553	3.5612	0.257084
BnaOLE1A03	AtOLE16	0.680945	NaN	NaN
BnaOLE6A04	AtOLE16	0.743694	3.49047	0.213064
BnaOLE8A05	AtOLE16	0.928649	2.09567	0.443127
BnaOLE23	AtOLE16	1.00276	4.28601	0.233962
BnaOLE2A07	AtOLE16	0.906239	1.80832	0.50115
BnaOLE1	AtOLE16	0.682337	2.64697	0.25778
BnaOLE24	AtOLE16	0.419418	1.23952	0.33837
BnaOLE4A09	AtOLE16	0.936979	NaN	NaN
BnaOLE25	AtOLE16	1.01194	NaN	NaN
BnaOLE3A10	AtOLE16	0.746903	1.38724	0.53841
BnaOLE26	AtOLE16	0.406196	0.792563	0.51251
BnaOLE27	AtOLE16	0.485275	0.872772	0.556016
BnaOLE28	AtOLE16	0.579579	0.972365	0.596051
BnaOLE29	AtOLE16	0.4278	1.34099	0.319017
BnaOLE1C01	AtOLE16	0.764975	1.61315	0.474211
BnaOLE8C01	AtOLE16	1.01194	NaN	NaN
BnaOLE30	AtOLE16	0.634921	1.50408	0.422134
BnaOLE31	AtOLE16	0.51434	1.88943	0.272219
BnaOLE32	AtOLE16	0.558399	1.18016	0.473154
BnaOLE4C02	AtOLE16	1.02808	NaN	NaN
BnaOLE33	AtOLE16	0.777599	0.90298	0.861148
BnaOLE13C03	AtOLE16	0.449008	1.01005	0.444538
BnaOLE34	AtOLE16	0.612423	0.768378	0.797033
BnaOLE37	AtOLE16	0.955721	2.86885	0.333137
BnaOLE8C03	AtOLE16	0.807992	2.92954	0.275808
BnaOLE2C04	AtOLE16	0.935288	1.68347	0.555573
BnaOLE6C04	AtOLE16	0.777014	NaN	NaN
BnaOLE8C05	AtOLE16	0.934327	1.9214	0.486274
BnaOLE35	AtOLE16	1.02071	2.33903	0.436381
BnaOLE2C06	AtOLE16	0.912678	1.83917	0.496245
BnaOLE17C07	AtOLE16	0.959314	NaN	NaN
BnaOLE1C07	AtOLE16	0.793986	3.39739	0.233705
BnaOLE5	AtOLE16	0.883533	NaN	NaN
BnaOLE1C08	AtOLE16	0.803399	2.68873	0.298802
BnaOLE3C09	AtOLE16	0.664417	1.14863	0.578442
BnaOLE36	AtOLE16	0.40523	0.74686	0.542578
BnaOLE2	AtOLE16	0.83906	2.46177	0.340836
BolOLE1.2	AtOLE16	0.730521	3.00659	0.242973
BolOLE8R	AtOLE16	0.934327	1.9214	0.486274
BolOLE3	AtOLE16	0.663272	1.15409	0.574715
BolOLE18	AtOLE16	0.625202	0.978303	0.639068
BolOLE13C03	AtOLE16	0.297599	0.940862	0.316305
BolOLE9C03	AtOLE16	0.703792	0.800598	0.879083
BolOLE7	AtOLE16	0.883144	NaN	NaN
BolOLE2.1	AtOLE16	0.825382	2.22069	0.371678
BolOLE5C06	AtOLE16	0.897548	2.1283	0.421721
BolOLE17C07	AtOLE16	0.988564	NaN	NaN
BolOLE5C08	AtOLE16	0.883533	NaN	NaN
BolOLE8C03	AtOLE16	0.807992	2.92954	0.275808
BolOLE19	AtOLE16	0.28303	0.340799	0.830487
BolOLE20	AtOLE16	0.348745	0.887296	0.393043
BolOLE13C02	AtOLE16	0.754178	2.18753	0.344762
BolOLE21	AtOLE16	0.627234	1.50408	0.417023
BolOLE6	AtOLE16	0.766071	NaN	NaN
BolOLE8C01	AtOLE16	1.01194	NaN	NaN
BolOLE4C02	AtOLE16	1.02498	NaN	NaN
BolOLE4C09	AtOLE16	0.906129	NaN	NaN
BolOLE2C01	AtOLE16	0.912678	1.83917	0.496245
BolOLE1.1	AtOLE16	0.65981	1.92371	0.342988
BolOLE1C07	AtOLE16	0.793986	3.39739	0.233705
BolOLE9C09	AtOLE16	0.506436	0.996006	0.508467
BolOLE22	AtOLE16	0.432504	1.09789	0.393941
BolOLE23	AtOLE16	0.6992	1.08197	0.64623
BolOLE24	AtOLE16	0.570334	1.09108	0.522725
BolOLE13C09	AtOLE16	0.423214	1.2497	0.338653
BraOLE7	AtOLE16	2.50572	NaN	NaN
BraOLE8A03	AtOLE16	0.866449	2.31322	0.374564
BraOLE9A03	AtOLE16	NaN	NaN	NaN
BraOLE18	AtOLE16	NaN	NaN	NaN
BraOLE13A03	AtOLE16	0.285438	1.07785	0.26482
BraOLE13A10	AtOLE16	0.351787	1.18452	0.296987
BraOLE19	AtOLE16	NaN	NaN	NaN
BraOLE9A10	AtOLE16	0.749703	1.18151	0.634532
BraOLE20	AtOLE16	0.296134	0.568579	0.520832
BraOLE21	AtOLE16	NaN	NaN	NaN
BraOLE1A08	AtOLE16	NaN	NaN	NaN
BraOLE17	AtOLE16	NaN	NaN	NaN
BraOLE1A01	AtOLE16	NaN	NaN	NaN
BraOLE5A08	AtOLE16	0.899301	2.21087	0.406763
BraOLE22	AtOLE16	0.224843	0.545227	0.412385
BraOLE5A06	AtOLE16	0.897548	2.59258	0.346199
BraOLE1A03	AtOLE16	NaN	NaN	NaN
BraOLE8A05	AtOLE16	0.939792	2.11351	0.444659
BraOLE2A03	AtOLE16	NaN	NaN	NaN
BraOLE2A07	AtOLE16	NaN	NaN	NaN
BraOLE23	AtOLE16	NaN	NaN	NaN
BraOLE14	AtOLE16	0.580682	1.14023	0.509269
BraOLE9A02	AtOLE16	NaN	NaN	NaN
BraOLE24	AtOLE16	0.286239	0.353833	0.808965
BraOLE4A02	AtOLE16	NaN	NaN	NaN
BraOLE6	AtOLE16	0.760988	2.95997	0.257093
BraOLE25	AtOLE16	0.909337	2.32376	0.391321
BraOLE3	AtOLE16	NaN	NaN	NaN
BraOLE8A01	AtOLE16	0.931619	1.88357	0.494603
BraOLE4A09	AtOLE16	NaN	NaN	NaN
AtOLE1	AtOLE17	0.606236	NaN	NaN
AtOLE2	AtOLE17	0.732709	NaN	NaN
AtOLE3	AtOLE17	0.547918	NaN	NaN
AtOLE4	AtOLE17	0.804835	3.8452	0.209309
AtOLE5	AtOLE17	0.836144	NaN	NaN
AtOLE6	AtOLE17	0.684395	2.47841	0.276143
AtOLE7	AtOLE17	0.793684	1.7166	0.462358
AtOLE8	AtOLE17	0.981375	2.60171	0.377204
AtOLE9	AtOLE17	0.83614	2.07296	0.403356
AtOLE10	AtOLE17	0.906011	1.62422	0.557812
AtOLE11	AtOLE17	0.985778	1.71121	0.576071
AtOLE12	AtOLE17	0.893255	1.93982	0.460483
AtOLE13	AtOLE17	0.491219	2.55308	0.192403
AtOLE14	AtOLE17	0.606233	1.29272	0.468961
AtOLE15	AtOLE17	0.601735	1.26451	0.475863
AtOLE16	AtOLE17	0.99321	1.67723	0.592172
AtOLE17	AtOLE17	0	0	NaN
BnaOLE1A01	AtOLE17	0.592935	1.77766	0.333548
BnaOLE8A01	AtOLE17	0.913992	NaN	NaN
BnaOLE3	AtOLE17	0.811446	NaN	NaN
BnaOLE18	AtOLE17	0.873394	2.16915	0.402643
BnaOLE19	AtOLE17	0.995197	1.38635	0.717853
BnaOLE20	AtOLE17	0.897713	1.34241	0.66873
BnaOLE13A03	AtOLE17	0.412535	0.990336	0.41656
BnaOLE21	AtOLE17	0.522807	1.36982	0.381662
BnaOLE22	AtOLE17	0.99896	NaN	NaN
BnaOLE8A03	AtOLE17	0.839202	NaN	NaN
BnaOLE17A03	AtOLE17	0.23586	0.596747	0.395243
BnaOLE1A03	AtOLE17	0.594029	NaN	NaN
BnaOLE6A04	AtOLE17	0.737179	NaN	NaN
[truncated: 13,132 more rows]
